# Supplementary material for: Deep Machine Learning Techniques for the Detection and Classification of Sperm Whale Bioacoustics
Source: Sci Rep. 2019 Aug 29;9:12588. doi: 10.1038/s41598-019-48909-4 (PMC6715799; doi:10.1038/s41598-019-48909-4)
Supplement: Supplementary file 2 — S6 [file 41598_2019_48909_MOESM2_ESM.xlsx]

## Sheet: codas
codaNUM2018	Date	nClicks	Duration	ICI1	ICI2	ICI3	ICI4	ICI5	ICI6	ICI7	ICI8	ICI9	CodaType	Clan	Unit	UnitNum	IDN
1	2005-03-04	5	1.188	0.293	0.282	0.298	0.315	0	0	0	0	0	5R3	EC1	A	1	0
2	2005-03-04	5	1.125	0.287	0.265	0.299	0.274	0	0	0	0	0	5R3	EC1	A	1	0
3	2005-03-04	5	1.09	0.264	0.253	0.297	0.276	0	0	0	0	0	5R3	EC1	A	1	0
4	2005-03-04	5	1.09	0.269	0.265	0.271	0.285	0	0	0	0	0	5R3	EC1	A	1	0
5	2005-03-04	5	1.101	0.273	0.267	0.266	0.295	0	0	0	0	0	5R3	EC1	A	1	0
6	2005-03-04	5	1.088	0.278	0.27	0.269	0.271	0	0	0	0	0	5R3	EC1	A	1	0
7	2005-03-04	5	1.138	0.269	0.293	0.287	0.289	0	0	0	0	0	5R3	EC1	A	1	0
8	2005-03-04	5	1.13	0.279	0.277	0.28	0.294	0	0	0	0	0	5R3	EC1	A	1	0
9	2005-03-04	5	1.132	0.284	0.278	0.28	0.29	0	0	0	0	0	5R3	EC1	A	1	0
10	2005-03-04	5	1.132	0.297	0.277	0.275	0.283	0	0	0	0	0	5R3	EC1	A	1	0
11	2008-03-25	4	0.208	0.063	0.062	0.083	0	0	0	0	0	0	4R1	EC1	A	1	0
12	2008-03-25	5	0.339	0.09	0.077	0.076	0.096	0	0	0	0	0	5R1	EC1	A	1	0
13	2008-03-25	5	0.295	0.062	0.084	0.063	0.086	0	0	0	0	0	5R1	EC1	A	1	0
14	2008-03-25	5	0.27	0.062	0.063	0.062	0.083	0	0	0	0	0	5R1	EC1	A	1	0
15	2008-03-25	6	0.323	0.067	0.068	0.062	0.061	0.065	0	0	0	0	6i	EC1	A	1	0
16	2008-03-25	6	0.359	0.073	0.072	0.063	0.065	0.086	0	0	0	0	6i	EC1	A	1	0
17	2008-03-25	6	0.438	0.081	0.079	0.076	0.063	0.139	0	0	0	0	6i	EC1	A	1	0
18	2008-03-25	6	0.347	0.07	0.058	0.062	0.067	0.09	0	0	0	0	6i	EC1	A	1	0
19	2008-03-25	6	0.385	0.064	0.066	0.079	0.076	0.1	0	0	0	0	6i	EC1	A	1	0
20	2008-03-25	6	0.84	0.21	0.189	0.167	0.126	0.148	0	0	0	0	6-NOISE	EC1	A	1	0
21	2008-03-25	6	0.356	0.08	0.073	0.062	0.064	0.077	0	0	0	0	6i	EC1	A	1	0
22	2008-03-25	6	0.811	0.249	0.187	0.125	0.125	0.125	0	0	0	0	6-NOISE	EC1	A	1	0
23	2008-03-25	7	0.392	0.05	0.058	0.063	0.06	0.063	0.098	0	0	0	7i	EC1	A	1	0
24	2008-03-25	7	0.898	0.234	0.174	0.124	0.115	0.114	0.137	0	0	0	7i	EC1	A	1	0
25	2008-03-25	7	0.954	0.224	0.202	0.138	0.118	0.117	0.155	0	0	0	7D1	EC1	A	1	0
26	2008-03-25	7	0.907	0.215	0.189	0.142	0.11	0.118	0.133	0	0	0	7D1	EC1	A	1	0
27	2008-03-25	7	0.925	0.238	0.177	0.124	0.137	0.106	0.143	0	0	0	7D1	EC1	A	1	0
28	2008-03-25	7	0.884	0.231	0.211	0.127	0.083	0.105	0.127	0	0	0	7D1	EC1	A	1	0
29	2008-03-25	7	0.975	0.251	0.217	0.125	0.127	0.107	0.148	0	0	0	7D1	EC1	A	1	0
30	2008-03-25	7	0.972	0.247	0.222	0.123	0.097	0.116	0.167	0	0	0	7D1	EC1	A	1	0
31	2008-03-25	7	0.343	0.046	0.056	0.056	0.055	0.058	0.072	0	0	0	7i	EC1	A	1	0
32	2008-03-25	7	0.337	0.042	0.057	0.056	0.058	0.056	0.068	0	0	0	7i	EC1	A	1	0
33	2008-03-25	7	0.357	0.066	0.058	0.054	0.059	0.056	0.064	0	0	0	7i	EC1	A	1	0
34	2008-03-25	7	0.364	0.06	0.065	0.056	0.051	0.049	0.083	0	0	0	7i	EC1	A	1	0
35	2008-03-25	8	0.868	0.188	0.133	0.117	0.105	0.097	0.1	0.128	0	0	8-NOISE	EC1	A	1	0
36	2008-03-25	8	0.367	0.044	0.05	0.051	0.051	0.048	0.055	0.068	0	0	8i	EC1	A	1	0
37	2008-03-25	8	1.061	0.246	0.183	0.131	0.096	0.101	0.122	0.182	0	0	8R	EC1	A	1	0
38	2008-03-25	9	0.962	0.163	0.149	0.115	0.092	0.099	0.105	0.101	0.138	0	9-NOISE	EC1	A	1	0
39	2008-03-25	9	1.079	0.168	0.187	0.118	0.09	0.107	0.113	0.096	0.2	0	9R	EC1	A	1	0
40	2008-03-25	5	0.326	0.097	0.071	0.076	0.082	0	0	0	0	0	5R1	EC1	A	1	0
41	2008-03-25	6	0.352	0.067	0.067	0.072	0.06	0.086	0	0	0	0	6i	EC1	A	1	0
42	2009-02-05	4	0.882	0.303	0.288	0.291	0	0	0	0	0	0	4R2	EC1	A	1	0
43	2009-02-05	4	0.882	0.302	0.287	0.293	0	0	0	0	0	0	4R2	EC1	A	1	5720
44	2009-02-05	4	1.023	0.339	0.35	0.334	0	0	0	0	0	0	4R2	EC1	A	1	5720
45	2009-02-05	4	1.012	0.345	0.326	0.341	0	0	0	0	0	0	4R2	EC1	A	1	5720
46	2009-02-05	4	1.054	0.363	0.344	0.347	0	0	0	0	0	0	4R2	EC1	A	1	5720
47	2009-02-05	4	1.069	0.365	0.352	0.352	0	0	0	0	0	0	4R2	EC1	A	1	5720
48	2009-02-05	4	1.076	0.366	0.358	0.352	0	0	0	0	0	0	4R2	EC1	A	1	5720
49	2009-02-05	4	1.076	0.364	0.351	0.361	0	0	0	0	0	0	4R2	EC1	A	1	5720
50	2009-02-05	4	1.077	0.366	0.36	0.351	0	0	0	0	0	0	4R2	EC1	A	1	5720
51	2009-02-05	4	1.107	0.345	0.377	0.385	0	0	0	0	0	0	4R2	EC1	A	1	5720
52	2009-02-05	4	0.877	0.287	0.291	0.299	0	0	0	0	0	0	4R2	EC1	A	1	5720
53	2009-02-05	4	1.053	0.366	0.342	0.345	0	0	0	0	0	0	4R2	EC1	A	1	5720
54	2009-02-05	4	1.089	0.367	0.355	0.367	0	0	0	0	0	0	4R2	EC1	A	1	5720
55	2009-02-05	5	0.86	0.288	0.262	0.17	0.14	0	0	0	0	0	1+1+3	EC1	A	1	0
56	2009-02-05	5	0.982	0.322	0.319	0.196	0.145	0	0	0	0	0	1+1+3	EC1	A	1	0
57	2009-02-05	5	0.782	0.225	0.271	0.142	0.144	0	0	0	0	0	1+1+3	EC1	A	1	5719
58	2009-02-05	5	0.849	0.263	0.276	0.158	0.152	0	0	0	0	0	1+1+3	EC1	A	1	5719
59	2009-02-05	5	0.89	0.288	0.259	0.202	0.141	0	0	0	0	0	1+1+3	EC1	A	1	5719
60	2009-02-05	5	0.989	0.298	0.351	0.201	0.139	0	0	0	0	0	1+1+3	EC1	A	1	5719
61	2009-02-05	5	0.979	0.34	0.309	0.165	0.165	0	0	0	0	0	1+1+3	EC1	A	1	5719
62	2009-02-05	5	0.84	0.27	0.269	0.171	0.13	0	0	0	0	0	1+1+3	EC1	A	1	5719
63	2009-02-05	5	0.986	0.374	0.297	0.156	0.159	0	0	0	0	0	1+1+3	EC1	A	1	5719
64	2009-02-05	5	0.846	0.279	0.263	0.166	0.138	0	0	0	0	0	1+1+3	EC1	A	1	5719
65	2009-02-05	5	0.972	0.317	0.309	0.181	0.165	0	0	0	0	0	1+1+3	EC1	A	1	5719
66	2009-02-05	5	1	0.317	0.321	0.198	0.164	0	0	0	0	0	1+1+3	EC1	A	1	5719
67	2009-02-05	5	0.999	0.333	0.288	0.18	0.198	0	0	0	0	0	1+1+3	EC1	A	1	5719
68	2009-02-05	5	0.917	0.28	0.315	0.161	0.161	0	0	0	0	0	1+1+3	EC1	A	1	5719
69	2009-02-05	5	0.816	0.258	0.27	0.148	0.14	0	0	0	0	0	1+1+3	EC1	A	1	5719
70	2009-02-05	5	0.862	0.269	0.265	0.181	0.147	0	0	0	0	0	1+1+3	EC1	A	1	5719
71	2009-02-05	5	0.809	0.251	0.28	0.15	0.128	0	0	0	0	0	1+1+3	EC1	A	1	5719
72	2010-01-20	5	0.819	0.191	0.292	0.182	0.154	0	0	0	0	0	1+1+3	EC1	A	1	0
73	2010-01-20	5	0.881	0.281	0.27	0.187	0.143	0	0	0	0	0	1+1+3	EC1	A	1	0
74	2010-01-20	5	0.873	0.264	0.279	0.186	0.144	0	0	0	0	0	1+1+3	EC1	A	1	0
75	2010-01-20	5	0.875	0.274	0.265	0.189	0.147	0	0	0	0	0	1+1+3	EC1	A	1	0
76	2010-01-20	5	0.887	0.268	0.291	0.19	0.138	0	0	0	0	0	1+1+3	EC1	A	1	0
77	2010-01-20	5	0.178	0.036	0.032	0.044	0.066	0	0	0	0	0	5-NOISE	EC1	A	1	0
78	2010-01-20	5	0.259	0.054	0.066	0.064	0.075	0	0	0	0	0	5R1	EC1	A	1	0
79	2010-01-20	5	0.917	0.307	0.304	0.168	0.138	0	0	0	0	0	1+1+3	EC1	A	1	0
80	2010-01-20	5	0.903	0.268	0.301	0.176	0.158	0	0	0	0	0	1+1+3	EC1	A	1	0
81	2010-01-20	5	1.049	0.357	0.317	0.217	0.158	0	0	0	0	0	1+1+3	EC1	A	1	0
82	2010-01-20	5	1.139	0.375	0.369	0.216	0.179	0	0	0	0	0	1+1+3	EC1	A	1	0
83	2010-01-20	5	1.187	0.385	0.403	0.208	0.191	0	0	0	0	0	1+1+3	EC1	A	1	0
84	2010-01-20	5	0.858	0.232	0.311	0.159	0.156	0	0	0	0	0	1+1+3	EC1	A	1	0
85	2010-01-20	5	0.915	0.278	0.305	0.189	0.143	0	0	0	0	0	1+1+3	EC1	A	1	0
86	2010-01-20	5	1.211	0.408	0.405	0.219	0.179	0	0	0	0	0	1+1+3	EC1	A	1	0
87	2010-01-20	5	1.235	0.417	0.412	0.226	0.18	0	0	0	0	0	1+1+3	EC1	A	1	0
88	2010-01-20	5	1.078	0.368	0.352	0.203	0.155	0	0	0	0	0	1+1+3	EC1	A	1	0
89	2010-01-20	5	1.065	0.337	0.357	0.219	0.152	0	0	0	0	0	1+1+3	EC1	A	1	0
90	2010-01-20	9	0.973	0.167	0.21	0.122	0.089	0.08	0.082	0.088	0.135	0	9i	EC1	A	1	0
91	2010-01-20	3	0.407	0.202	0.205	0	0	0	0	0	0	0	3-NOISE	EC1	A	1	0
92	2010-01-20	5	0.539	0.134	0.18	0.115	0.11	0	0	0	0	0	5-NOISE	EC1	A	1	0
93	2010-01-20	5	0.542	0.181	0.155	0.11	0.096	0	0	0	0	0	5-NOISE	EC1	A	1	0
94	2010-01-20	5	0.592	0.189	0.188	0.123	0.092	0	0	0	0	0	5-NOISE	EC1	A	1	0
95	2010-01-20	5	0.836	0.263	0.262	0.17	0.141	0	0	0	0	0	1+1+3	EC1	A	1	0
96	2010-01-20	5	0.758	0.252	0.234	0.119	0.153	0	0	0	0	0	1+1+3	EC1	A	1	0
97	2010-01-20	5	0.912	0.298	0.297	0.166	0.151	0	0	0	0	0	1+1+3	EC1	A	1	0
98	2010-01-20	5	0.832	0.264	0.271	0.168	0.129	0	0	0	0	0	1+1+3	EC1	A	1	0
99	2010-01-20	5	0.662	0.238	0.127	0.193	0.104	0	0	0	0	0	5-NOISE	EC1	A	1	0
100	2010-01-20	5	0.787	0.243	0.266	0.151	0.127	0	0	0	0	0	1+1+3	EC1	A	1	0
101	2010-01-20	5	0.767	0.262	0.236	0.14	0.129	0	0	0	0	0	1+1+3	EC1	A	1	0
102	2010-01-20	5	0.732	0.259	0.203	0.138	0.132	0	0	0	0	0	1+1+3	EC1	A	1	0
103	2010-01-20	5	0.768	0.223	0.239	0.175	0.131	0	0	0	0	0	1+1+3	EC1	A	1	0
104	2010-01-20	5	0.77	0.221	0.249	0.174	0.126	0	0	0	0	0	1+1+3	EC1	A	1	0
105	2010-01-20	5	0.791	0.259	0.243	0.147	0.142	0	0	0	0	0	1+1+3	EC1	A	1	0
106	2010-01-20	5	1.031	0.373	0.374	0.137	0.147	0	0	0	0	0	1+1+3	EC1	A	1	0
107	2010-01-20	6	0.73	0.17	0.191	0.129	0.099	0.141	0	0	0	0	6-NOISE	EC1	A	1	0
108	2010-01-20	6	0.685	0.134	0.233	0.112	0.107	0.099	0	0	0	0	6-NOISE	EC1	A	1	0
109	2010-01-20	6	0.644	0.221	0.128	0.121	0.077	0.097	0	0	0	0	6-NOISE	EC1	A	1	0
110	2010-01-20	4	0.968	0.312	0.337	0.319	0	0	0	0	0	0	4R2	EC1	A	1	0
111	2010-01-20	4	0.661	0.346	0.17	0.145	0	0	0	0	0	0	4-NOISE	EC1	A	1	0
112	2010-01-20	5	0.936	0.314	0.284	0.19	0.148	0	0	0	0	0	1+1+3	EC1	A	1	0
113	2010-01-20	5	0.888	0.293	0.262	0.181	0.152	0	0	0	0	0	1+1+3	EC1	A	1	0
114	2010-01-20	4	1.012	0.34	0.336	0.336	0	0	0	0	0	0	4R2	EC1	A	1	0
115	2010-01-20	4	1.113	0.363	0.378	0.372	0	0	0	0	0	0	4R2	EC1	A	1	0
116	2010-01-20	5	0.942	0.349	0.272	0.176	0.145	0	0	0	0	0	1+1+3	EC1	A	1	0
117	2010-01-20	5	0.958	0.305	0.326	0.192	0.135	0	0	0	0	0	1+1+3	EC1	A	1	0
118	2010-01-20	5	0.877	0.268	0.295	0.17	0.144	0	0	0	0	0	1+1+3	EC1	A	1	0
119	2010-01-20	5	1.051	0.34	0.335	0.206	0.17	0	0	0	0	0	1+1+3	EC1	A	1	0
120	2010-01-20	5	1.223	0.343	0.465	0.206	0.209	0	0	0	0	0	5-NOISE	EC1	A	1	0
121	2010-01-20	5	1.007	0.309	0.355	0.176	0.167	0	0	0	0	0	1+1+3	EC1	A	1	0
122	2010-01-20	5	1.447	0.447	0.522	0.229	0.249	0	0	0	0	0	1+1+3	EC1	A	1	0
123	2010-02-25	3	0.528	0.26	0.268	0	0	0	0	0	0	0	3-NOISE	EC1	A	1	0
124	2010-02-25	3	0.545	0.268	0.277	0	0	0	0	0	0	0	3-NOISE	EC1	A	1	0
125	2010-02-25	4	0.84	0.292	0.291	0.257	0	0	0	0	0	0	4R2	EC1	A	1	0
126	2010-02-25	4	0.83	0.273	0.278	0.279	0	0	0	0	0	0	4R2	EC1	A	1	0
127	2010-02-25	4	0.839	0.276	0.278	0.285	0	0	0	0	0	0	4R2	EC1	A	1	0
128	2010-02-25	4	0.851	0.267	0.289	0.295	0	0	0	0	0	0	4R2	EC1	A	1	0
129	2010-02-25	4	0.832	0.27	0.281	0.281	0	0	0	0	0	0	4R2	EC1	A	1	0
130	2010-02-25	4	0.877	0.3	0.291	0.286	0	0	0	0	0	0	4R2	EC1	A	1	0
131	2010-02-25	4	0.897	0.302	0.303	0.292	0	0	0	0	0	0	4R2	EC1	A	1	0
132	2010-02-25	4	0.893	0.29	0.297	0.306	0	0	0	0	0	0	4R2	EC1	A	1	0
133	2010-02-25	4	0.91	0.308	0.297	0.305	0	0	0	0	0	0	4R2	EC1	A	1	0
134	2010-02-25	4	1.013	0.34	0.331	0.342	0	0	0	0	0	0	4R2	EC1	A	1	0
135	2010-02-25	4	1.037	0.344	0.341	0.352	0	0	0	0	0	0	4R2	EC1	A	1	0
136	2010-02-25	4	1.07	0.361	0.347	0.362	0	0	0	0	0	0	4R2	EC1	A	1	0
137	2010-02-25	4	1.051	0.359	0.347	0.345	0	0	0	0	0	0	4R2	EC1	A	1	0
138	2010-02-25	4	1.061	0.356	0.362	0.343	0	0	0	0	0	0	4R2	EC1	A	1	0
139	2010-02-25	4	1.025	0.347	0.335	0.343	0	0	0	0	0	0	4R2	EC1	A	1	0
140	2010-02-25	4	1.035	0.349	0.339	0.347	0	0	0	0	0	0	4R2	EC1	A	1	0
141	2010-02-25	5	0.858	0.081	0.486	0.159	0.132	0	0	0	0	0	5-NOISE	EC1	A	1	0
142	2010-02-25	5	0.974	0.324	0.287	0.191	0.172	0	0	0	0	0	1+1+3	EC1	A	1	0
143	2010-02-25	5	0.935	0.307	0.303	0.181	0.144	0	0	0	0	0	1+1+3	EC1	A	1	0
144	2010-02-25	5	0.953	0.313	0.318	0.172	0.15	0	0	0	0	0	1+1+3	EC1	A	1	0
145	2010-02-25	5	1.067	0.365	0.331	0.166	0.205	0	0	0	0	0	1+1+3	EC1	A	1	0
146	2010-02-25	5	1.082	0.374	0.377	0.186	0.145	0	0	0	0	0	1+1+3	EC1	A	1	0
147	2010-02-25	5	0.967	0.311	0.357	0.164	0.135	0	0	0	0	0	1+1+3	EC1	A	1	0
148	2010-02-25	5	1.019	0.345	0.332	0.188	0.154	0	0	0	0	0	1+1+3	EC1	A	1	0
149	2010-02-25	5	0.999	0.333	0.322	0.183	0.161	0	0	0	0	0	1+1+3	EC1	A	1	0
150	2010-02-25	5	0.837	0.222	0.27	0.186	0.159	0	0	0	0	0	1+1+3	EC1	A	1	0
151	2010-02-25	5	0.862	0.267	0.265	0.19	0.14	0	0	0	0	0	1+1+3	EC1	A	1	0
152	2010-02-25	5	0.705	0.14	0.308	0.139	0.118	0	0	0	0	0	5-NOISE	EC1	A	1	0
153	2010-02-25	5	0.224	0.054	0.052	0.057	0.061	0	0	0	0	0	5-NOISE	EC1	A	1	0
154	2010-02-25	6	0.241	0.046	0.042	0.045	0.049	0.059	0	0	0	0	6i	EC1	A	1	0
155	2010-02-25	6	0.313	0.042	0.048	0.054	0.056	0.113	0	0	0	0	6i	EC1	A	1	0
156	2010-02-25	7	0.589	0.069	0.07	0.074	0.078	0.1	0.198	0	0	0	7i	EC1	A	1	0
157	2010-02-25	7	0.622	0.083	0.079	0.087	0.085	0.094	0.194	0	0	0	7i	EC1	A	1	0
158	2010-02-25	7	0.482	0.07	0.07	0.061	0.075	0.09	0.116	0	0	0	7i	EC1	A	1	0
159	2010-02-28	3	0.374	0.211	0.163	0	0	0	0	0	0	0	3D	EC1	A	1	0
160	2010-02-28	3	0.336	0.207	0.129	0	0	0	0	0	0	0	3D	EC1	A	1	0
161	2010-02-28	3	0.359	0.22	0.139	0	0	0	0	0	0	0	3D	EC1	A	1	0
162	2010-02-28	3	0.309	0.168	0.141	0	0	0	0	0	0	0	3D	EC1	A	1	0
163	2010-02-28	3	0.367	0.223	0.144	0	0	0	0	0	0	0	3D	EC1	A	1	0
164	2010-02-28	3	0.331	0.198	0.133	0	0	0	0	0	0	0	3D	EC1	A	1	0
165	2010-02-28	3	0.349	0.214	0.135	0	0	0	0	0	0	0	3D	EC1	A	1	0
166	2010-02-28	4	0.791	0.259	0.252	0.28	0	0	0	0	0	0	4R2	EC1	A	1	0
167	2010-02-28	4	0.786	0.261	0.241	0.284	0	0	0	0	0	0	4R2	EC1	A	1	0
168	2010-02-28	4	0.783	0.251	0.265	0.267	0	0	0	0	0	0	4R2	EC1	A	1	0
169	2010-02-28	4	0.724	0.225	0.238	0.261	0	0	0	0	0	0	4R2	EC1	A	1	0
170	2010-02-28	4	0.694	0.219	0.216	0.259	0	0	0	0	0	0	4R2	EC1	A	1	0
171	2010-02-28	4	0.759	0.253	0.271	0.235	0	0	0	0	0	0	4R2	EC1	A	1	0
172	2010-02-28	4	0.732	0.243	0.239	0.25	0	0	0	0	0	0	4R2	EC1	A	1	0
173	2010-02-28	4	0.737	0.207	0.248	0.282	0	0	0	0	0	0	4R2	EC1	A	1	0
174	2010-02-28	4	0.752	0.244	0.244	0.264	0	0	0	0	0	0	4R2	EC1	A	1	0
175	2010-02-28	4	0.775	0.257	0.253	0.265	0	0	0	0	0	0	4R2	EC1	A	1	0
176	2010-02-28	4	0.791	0.263	0.236	0.292	0	0	0	0	0	0	4R2	EC1	A	1	0
177	2010-02-28	5	0.53	0.171	0.126	0.121	0.112	0	0	0	0	0	5-NOISE	EC1	A	1	0
178	2010-02-28	5	0.573	0.192	0.171	0.11	0.1	0	0	0	0	0	5-NOISE	EC1	A	1	0
179	2010-02-28	5	0.777	0.234	0.241	0.169	0.133	0	0	0	0	0	1+1+3	EC1	A	1	0
180	2010-02-28	5	0.793	0.28	0.223	0.161	0.129	0	0	0	0	0	1+1+3	EC1	A	1	0
181	2010-02-28	5	0.77	0.212	0.255	0.175	0.128	0	0	0	0	0	1+1+3	EC1	A	1	0
182	2010-02-28	5	0.794	0.229	0.257	0.168	0.14	0	0	0	0	0	1+1+3	EC1	A	1	0
183	2010-02-28	5	0.259	0.059	0.059	0.063	0.078	0	0	0	0	0	5R1	EC1	A	1	0
184	2010-02-28	5	0.561	0.176	0.157	0.119	0.109	0	0	0	0	0	5-NOISE	EC1	A	1	0
185	2010-02-28	5	0.698	0.221	0.192	0.157	0.128	0	0	0	0	0	1+1+3	EC1	A	1	0
186	2010-02-28	5	0.809	0.077	0.179	0.263	0.29	0	0	0	0	0	5-NOISE	EC1	A	1	0
187	2010-02-28	5	0.631	0.084	0.169	0.193	0.185	0	0	0	0	0	2+3	EC1	A	1	0
188	2010-02-28	5	0.483	0.053	0.112	0.156	0.162	0	0	0	0	0	5-NOISE	EC1	A	1	0
189	2010-02-28	6	0.61	0.172	0.138	0.107	0.087	0.106	0	0	0	0	6i	EC1	A	1	0
190	2010-02-28	3	0.368	0.241	0.127	0	0	0	0	0	0	0	3D	EC1	A	1	0
191	2010-02-28	3	0.333	0.21	0.123	0	0	0	0	0	0	0	3D	EC1	A	1	0
192	2010-02-28	3	0.311	0.209	0.102	0	0	0	0	0	0	0	3D	EC1	A	1	0
193	2010-02-28	3	0.349	0.201	0.148	0	0	0	0	0	0	0	3D	EC1	A	1	0
194	2010-02-28	3	0.302	0.173	0.129	0	0	0	0	0	0	0	3D	EC1	A	1	0
195	2010-02-28	3	0.332	0.189	0.143	0	0	0	0	0	0	0	3D	EC1	A	1	0
196	2010-02-28	5	0.63	0.217	0.138	0.164	0.111	0	0	0	0	0	5-NOISE	EC1	A	1	0
197	2010-02-28	5	0.824	0.231	0.263	0.187	0.143	0	0	0	0	0	1+1+3	EC1	A	1	0
198	2010-02-28	5	0.831	0.252	0.236	0.203	0.14	0	0	0	0	0	1+1+3	EC1	A	1	0
199	2010-02-28	5	0.852	0.243	0.257	0.192	0.16	0	0	0	0	0	1+1+3	EC1	A	1	0
200	2010-02-28	5	0.847	0.25	0.247	0.191	0.159	0	0	0	0	0	1+1+3	EC1	A	1	0
201	2010-02-28	5	0.84	0.249	0.256	0.177	0.158	0	0	0	0	0	1+1+3	EC1	A	1	0
202	2010-02-28	5	0.88	0.261	0.254	0.169	0.196	0	0	0	0	0	1+1+3	EC1	A	1	0
203	2010-02-28	5	0.852	0.253	0.26	0.181	0.158	0	0	0	0	0	1+1+3	EC1	A	1	0
204	2010-02-28	5	0.571	0.062	0.147	0.177	0.185	0	0	0	0	0	2+3	EC1	A	1	0
205	2010-03-17	3	0.788	0.392	0.396	0	0	0	0	0	0	0	3-NOISE	EC1	A	1	0
206	2010-03-17	4	0.753	0.385	0.198	0.17	0	0	0	0	0	0	1+31	EC1	A	1	0
207	2010-03-17	4	0.754	0.353	0.221	0.18	0	0	0	0	0	0	1+31	EC1	A	1	0
208	2010-03-17	5	1.123	0.399	0.371	0.195	0.158	0	0	0	0	0	1+1+3	EC1	A	1	0
209	2010-03-17	5	0.818	0.236	0.264	0.188	0.13	0	0	0	0	0	1+1+3	EC1	A	1	0
210	2010-03-17	5	1.086	0.381	0.366	0.18	0.159	0	0	0	0	0	1+1+3	EC1	A	1	0
211	2010-03-17	5	1.074	0.321	0.412	0.19	0.151	0	0	0	0	0	5-NOISE	EC1	A	1	0
212	2010-03-17	5	1.072	0.368	0.345	0.189	0.17	0	0	0	0	0	1+1+3	EC1	A	1	0
213	2010-03-17	5	0.87	0.245	0.25	0.203	0.172	0	0	0	0	0	1+1+3	EC1	A	1	0
214	2010-03-17	5	0.87	0.269	0.253	0.179	0.169	0	0	0	0	0	1+1+3	EC1	A	1	0
215	2010-03-17	5	0.857	0.267	0.242	0.193	0.155	0	0	0	0	0	1+1+3	EC1	A	1	0
216	2010-03-17	6	0.52	0.168	0.133	0.071	0.064	0.084	0	0	0	0	6i	EC1	A	1	0
217	2010-03-17	7	0.978	0.22	0.183	0.126	0.113	0.18	0.156	0	0	0	7D1	EC1	A	1	0
218	2010-03-17	5	0.59	0.214	0.166	0.116	0.094	0	0	0	0	0	5-NOISE	EC1	A	1	0
219	2010-03-17	5	0.696	0.216	0.188	0.157	0.135	0	0	0	0	0	5-NOISE	EC1	A	1	0
220	2010-03-17	5	0.85	0.25	0.254	0.2	0.146	0	0	0	0	0	1+1+3	EC1	A	1	0
221	2010-03-17	5	0.889	0.268	0.268	0.195	0.158	0	0	0	0	0	1+1+3	EC1	A	1	0
222	2010-03-17	5	0.897	0.285	0.248	0.201	0.163	0	0	0	0	0	1+1+3	EC1	A	1	0
223	2010-03-17	5	1.141	0.407	0.379	0.18	0.175	0	0	0	0	0	1+1+3	EC1	A	1	0
224	2010-03-17	5	1.127	0.398	0.378	0.181	0.17	0	0	0	0	0	1+1+3	EC1	A	1	0
225	2010-03-17	5	0.865	0.257	0.262	0.181	0.165	0	0	0	0	0	1+1+3	EC1	A	1	0
226	2010-03-17	5	1.118	0.396	0.366	0.189	0.167	0	0	0	0	0	1+1+3	EC1	A	1	0
227	2010-03-17	5	1.121	0.385	0.373	0.188	0.175	0	0	0	0	0	1+1+3	EC1	A	1	0
228	2010-03-17	5	1.133	0.387	0.369	0.19	0.187	0	0	0	0	0	1+1+3	EC1	A	1	0
229	2010-03-17	5	1.121	0.389	0.367	0.188	0.177	0	0	0	0	0	1+1+3	EC1	A	1	0
230	2010-03-17	5	1.094	0.376	0.353	0.193	0.172	0	0	0	0	0	1+1+3	EC1	A	1	0
231	2010-03-17	5	0.601	0.08	0.136	0.212	0.173	0	0	0	0	0	5-NOISE	EC1	A	1	0
232	2010-03-17	6	0.581	0.164	0.146	0.097	0.081	0.093	0	0	0	0	6i	EC1	A	1	0
233	2010-03-26	4	0.852	0.278	0.28	0.294	0	0	0	0	0	0	4R2	EC1	A	1	0
234	2010-03-26	4	0.823	0.287	0.258	0.278	0	0	0	0	0	0	4R2	EC1	A	1	0
235	2010-03-26	4	0.867	0.289	0.286	0.292	0	0	0	0	0	0	4R2	EC1	A	1	0
236	2010-03-26	4	0.888	0.297	0.292	0.299	0	0	0	0	0	0	4R2	EC1	A	1	0
237	2010-03-26	4	0.975	0.32	0.328	0.327	0	0	0	0	0	0	4R2	EC1	A	1	0
238	2010-03-26	4	1.021	0.347	0.331	0.343	0	0	0	0	0	0	4R2	EC1	A	1	0
239	2010-03-26	4	1.033	0.354	0.337	0.342	0	0	0	0	0	0	4R2	EC1	A	1	0
240	2010-03-26	4	1.057	0.362	0.341	0.354	0	0	0	0	0	0	4R2	EC1	A	1	0
241	2010-03-26	4	1.067	0.366	0.35	0.351	0	0	0	0	0	0	4R2	EC1	A	1	0
242	2010-03-26	4	0.302	0.101	0.085	0.116	0	0	0	0	0	0	4R1	EC1	A	1	0
243	2010-03-26	5	0.369	0.081	0.084	0.088	0.116	0	0	0	0	0	5R1	EC1	A	1	0
244	2010-03-26	5	0.35	0.073	0.076	0.085	0.116	0	0	0	0	0	5R1	EC1	A	1	0
245	2010-03-26	5	0.91	0.272	0.277	0.211	0.15	0	0	0	0	0	1+1+3	EC1	A	1	0
246	2010-03-26	6	0.47	0.076	0.079	0.07	0.097	0.148	0	0	0	0	6i	EC1	A	1	0
247	2010-03-26	7	0.251	0.03	0.034	0.037	0.04	0.051	0.059	0	0	0	7i	EC1	A	1	0
248	2010-03-26	4	0.884	0.298	0.287	0.299	0	0	0	0	0	0	4R2	EC1	A	1	0
249	2010-03-26	4	0.851	0.287	0.274	0.29	0	0	0	0	0	0	4R2	EC1	A	1	0
250	2010-03-26	4	0.929	0.321	0.309	0.299	0	0	0	0	0	0	4R2	EC1	A	1	0
251	2010-03-26	4	0.95	0.328	0.318	0.304	0	0	0	0	0	0	4R2	EC1	A	1	0
252	2010-03-26	4	0.972	0.326	0.329	0.317	0	0	0	0	0	0	4R2	EC1	A	1	0
253	2010-03-26	4	1.028	0.356	0.341	0.331	0	0	0	0	0	0	4R2	EC1	A	1	0
254	2010-03-26	4	1.043	0.363	0.335	0.345	0	0	0	0	0	0	4R2	EC1	A	1	0
255	2010-03-26	4	0.909	0.303	0.297	0.309	0	0	0	0	0	0	4R2	EC1	A	1	0
256	2010-03-26	4	0.786	0.508	0.151	0.127	0	0	0	0	0	0	4-NOISE	EC1	A	1	0
257	2010-03-26	5	0.291	0.079	0.07	0.075	0.067	0	0	0	0	0	5R1	EC1	A	1	0
258	2010-03-26	5	0.82	0.288	0.257	0.152	0.123	0	0	0	0	0	1+1+3	EC1	A	1	0
259	2010-03-26	5	0.755	0.212	0.25	0.173	0.12	0	0	0	0	0	1+1+3	EC1	A	1	0
260	2010-03-26	5	0.829	0.239	0.283	0.159	0.148	0	0	0	0	0	1+1+3	EC1	A	1	0
261	2010-03-26	5	0.919	0.303	0.307	0.163	0.146	0	0	0	0	0	1+1+3	EC1	A	1	0
262	2010-03-26	5	0.837	0.275	0.258	0.156	0.148	0	0	0	0	0	1+1+3	EC1	A	1	0
263	2010-03-26	5	0.845	0.296	0.232	0.19	0.127	0	0	0	0	0	1+1+3	EC1	A	1	0
264	2010-03-26	5	0.801	0.262	0.244	0.157	0.138	0	0	0	0	0	1+1+3	EC1	A	1	0
265	2010-03-26	5	0.373	0.117	0.08	0.077	0.099	0	0	0	0	0	5R1	EC1	A	1	0
266	2010-03-26	6	0.376	0.055	0.074	0.076	0.08	0.091	0	0	0	0	6i	EC1	A	1	0
267	2010-03-26	6	0.376	0.072	0.064	0.079	0.077	0.084	0	0	0	0	6i	EC1	A	1	0
268	2010-03-26	6	0.388	0.079	0.073	0.062	0.085	0.089	0	0	0	0	6i	EC1	A	1	0
269	2010-03-26	7	0.504	0.085	0.084	0.073	0.071	0.084	0.107	0	0	0	7i	EC1	A	1	0
270	2010-03-26	8	0.225	0.03	0.021	0.036	0.03	0.032	0.034	0.042	0	0	8i	EC1	A	1	0
271	2010-03-26	9	0.372	0.07	0.038	0.037	0.038	0.04	0.034	0.058	0.057	0	9i	EC1	A	1	0
272	2010-03-26	9	0.37	0.025	0.032	0.034	0.044	0.047	0.051	0.052	0.085	0	9i	EC1	A	1	0
273	2010-03-26	10	0.386	0.028	0.031	0.035	0.036	0.036	0.037	0.039	0.048	0.096	10i	EC1	A	1	0
274	2008-03-20	5	0.351	0.107	0.093	0.068	0.083	0	0	0	0	0	5R1	EC1	D	2	0
275	2008-03-20	5	0.355	0.113	0.1	0.066	0.076	0	0	0	0	0	5R1	EC1	D	2	0
276	2008-03-20	5	0.328	0.098	0.099	0.064	0.067	0	0	0	0	0	5R1	EC1	D	2	0
277	2008-03-20	5	0.683	0.229	0.24	0.105	0.109	0	0	0	0	0	1+1+3	EC1	D	2	0
278	2008-03-20	5	0.791	0.273	0.25	0.145	0.123	0	0	0	0	0	1+1+3	EC1	D	2	0
279	2008-03-20	5	0.785	0.294	0.222	0.139	0.13	0	0	0	0	0	1+1+3	EC1	D	2	0
280	2008-03-20	5	0.825	0.287	0.258	0.155	0.125	0	0	0	0	0	1+1+3	EC1	D	2	0
281	2008-03-20	5	0.341	0.098	0.099	0.082	0.062	0	0	0	0	0	5R1	EC1	D	2	0
282	2008-03-20	5	0.372	0.108	0.109	0.073	0.082	0	0	0	0	0	5R1	EC1	D	2	0
283	2008-03-20	5	0.463	0.152	0.105	0.094	0.112	0	0	0	0	0	5-NOISE	EC1	D	2	0
284	2008-03-20	5	0.972	0.321	0.316	0.185	0.15	0	0	0	0	0	1+1+3	EC1	D	2	0
285	2008-03-20	5	1.007	0.342	0.338	0.188	0.139	0	0	0	0	0	1+1+3	EC1	D	2	0
286	2008-03-20	5	1.09	0.368	0.354	0.193	0.175	0	0	0	0	0	1+1+3	EC1	D	2	0
287	2008-03-20	5	0.341	0.108	0.095	0.063	0.075	0	0	0	0	0	5R1	EC1	D	2	0
288	2008-03-20	5	0.821	0.237	0.26	0.195	0.129	0	0	0	0	0	1+1+3	EC1	D	2	0
289	2008-03-20	5	0.785	0.262	0.213	0.179	0.131	0	0	0	0	0	1+1+3	EC1	D	2	0
290	2008-03-20	5	0.792	0.23	0.245	0.198	0.119	0	0	0	0	0	1+1+3	EC1	D	2	0
291	2008-03-20	5	0.762	0.221	0.247	0.17	0.124	0	0	0	0	0	1+1+3	EC1	D	2	0
292	2008-03-20	5	0.79	0.231	0.248	0.178	0.133	0	0	0	0	0	1+1+3	EC1	D	2	0
293	2008-03-20	5	0.79	0.222	0.257	0.184	0.127	0	0	0	0	0	1+1+3	EC1	D	2	0
294	2008-03-20	5	0.825	0.257	0.272	0.16	0.136	0	0	0	0	0	1+1+3	EC1	D	2	0
295	2008-03-20	5	0.835	0.263	0.267	0.17	0.135	0	0	0	0	0	1+1+3	EC1	D	2	0
296	2008-03-20	5	0.838	0.268	0.27	0.171	0.129	0	0	0	0	0	1+1+3	EC1	D	2	0
297	2008-03-20	5	1.371	0.51	0.447	0.21	0.204	0	0	0	0	0	1+1+3	EC1	D	2	0
298	2008-03-20	5	1.417	0.507	0.482	0.214	0.214	0	0	0	0	0	1+1+3	EC1	D	2	0
299	2008-03-20	5	1.276	0.469	0.427	0.189	0.191	0	0	0	0	0	1+1+3	EC1	D	2	0
300	2008-03-20	5	1.333	0.481	0.47	0.189	0.193	0	0	0	0	0	1+1+3	EC1	D	2	0
301	2008-03-20	5	1.195	0.453	0.416	0.147	0.179	0	0	0	0	0	1+1+3	EC1	D	2	0
302	2008-03-20	5	1.199	0.457	0.388	0.182	0.172	0	0	0	0	0	1+1+3	EC1	D	2	0
303	2008-03-20	5	1.558	0.547	0.53	0.233	0.248	0	0	0	0	0	1+1+3	EC1	D	2	0
304	2008-03-20	5	1.513	0.514	0.519	0.234	0.246	0	0	0	0	0	1+1+3	EC1	D	2	0
305	2008-03-20	5	1.294	0.484	0.443	0.2	0.167	0	0	0	0	0	1+1+3	EC1	D	2	0
306	2008-03-20	5	1.427	0.496	0.467	0.233	0.231	0	0	0	0	0	1+1+3	EC1	D	2	0
307	2008-03-20	5	1.105	0.422	0.338	0.162	0.183	0	0	0	0	0	1+1+3	EC1	D	2	0
308	2008-03-20	5	1.205	0.414	0.425	0.179	0.187	0	0	0	0	0	1+1+3	EC1	D	2	0
309	2008-03-20	5	1.255	0.395	0.436	0.22	0.204	0	0	0	0	0	1+1+3	EC1	D	2	0
310	2008-03-20	5	1.146	0.394	0.341	0.22	0.191	0	0	0	0	0	1+1+3	EC1	D	2	0
311	2008-03-20	5	1.393	0.518	0.467	0.179	0.229	0	0	0	0	0	1+1+3	EC1	D	2	0
312	2008-03-20	4	0.284	0.105	0.092	0.087	0	0	0	0	0	0	4R1	EC1	D	2	0
313	2008-03-20	5	0.316	0.093	0.089	0.07	0.064	0	0	0	0	0	5R1	EC1	D	2	0
314	2008-03-20	5	0.309	0.088	0.089	0.071	0.061	0	0	0	0	0	5R1	EC1	D	2	0
315	2008-03-20	5	0.315	0.086	0.085	0.078	0.066	0	0	0	0	0	5R1	EC1	D	2	0
316	2008-03-20	5	0.318	0.087	0.086	0.079	0.066	0	0	0	0	0	5R1	EC1	D	2	0
317	2008-03-20	5	0.315	0.082	0.09	0.072	0.071	0	0	0	0	0	5R1	EC1	D	2	0
318	2008-03-20	5	0.319	0.089	0.087	0.074	0.069	0	0	0	0	0	5R1	EC1	D	2	0
319	2008-03-20	5	0.32	0.085	0.096	0.072	0.067	0	0	0	0	0	5R1	EC1	D	2	0
320	2008-03-20	5	0.327	0.083	0.097	0.073	0.074	0	0	0	0	0	5R1	EC1	D	2	0
321	2008-03-20	5	0.324	0.089	0.09	0.076	0.069	0	0	0	0	0	5R1	EC1	D	2	0
322	2008-03-20	5	0.311	0.092	0.088	0.064	0.067	0	0	0	0	0	5R1	EC1	D	2	0
323	2008-03-20	5	0.314	0.095	0.068	0.064	0.087	0	0	0	0	0	5R1	EC1	D	2	0
324	2008-03-20	5	0.317	0.103	0.098	0.065	0.051	0	0	0	0	0	5R1	EC1	D	2	0
325	2008-03-20	5	0.344	0.1	0.091	0.075	0.078	0	0	0	0	0	5R1	EC1	D	2	0
326	2008-03-20	5	0.351	0.1	0.097	0.07	0.084	0	0	0	0	0	5R1	EC1	D	2	0
327	2008-03-20	5	0.327	0.1	0.084	0.073	0.07	0	0	0	0	0	5R1	EC1	D	2	0
328	2008-03-20	5	0.345	0.086	0.098	0.072	0.089	0	0	0	0	0	5R1	EC1	D	2	0
329	2008-03-20	5	0.351	0.113	0.08	0.074	0.084	0	0	0	0	0	5R1	EC1	D	2	0
330	2008-03-20	5	0.344	0.102	0.097	0.068	0.077	0	0	0	0	0	5R1	EC1	D	2	0
331	2008-03-20	5	0.393	0.127	0.099	0.082	0.085	0	0	0	0	0	5R1	EC1	D	2	0
332	2008-03-20	5	0.387	0.113	0.097	0.078	0.099	0	0	0	0	0	5R1	EC1	D	2	0
333	2008-03-20	5	0.363	0.111	0.089	0.078	0.085	0	0	0	0	0	5R1	EC1	D	2	0
334	2008-03-20	5	0.359	0.116	0.097	0.073	0.073	0	0	0	0	0	5R1	EC1	D	2	0
335	2008-03-20	5	0.386	0.104	0.094	0.087	0.101	0	0	0	0	0	5R1	EC1	D	2	0
336	2008-03-20	5	0.312	0.086	0.093	0.07	0.063	0	0	0	0	0	5R1	EC1	D	2	0
337	2008-03-20	5	0.377	0.111	0.098	0.087	0.081	0	0	0	0	0	5R1	EC1	D	2	0
338	2008-03-20	7	0.333	0.055	0.063	0.059	0.049	0.054	0.053	0	0	0	7i	EC1	D	2	0
339	2008-03-20	7	0.326	0.051	0.06	0.06	0.054	0.051	0.05	0	0	0	7i	EC1	D	2	0
340	2008-03-20	7	0.287	0.041	0.044	0.041	0.048	0.055	0.058	0	0	0	7i	EC1	D	2	0
341	2008-03-21	4	0.228	0.114	0.047	0.067	0	0	0	0	0	0	4R1	EC1	D	2	0
342	2008-03-21	5	0.325	0.087	0.102	0.074	0.062	0	0	0	0	0	5R1	EC1	D	2	0
343	2008-03-21	5	0.328	0.093	0.093	0.081	0.061	0	0	0	0	0	5R1	EC1	D	2	0
344	2008-03-21	5	0.309	0.081	0.095	0.072	0.061	0	0	0	0	0	5R1	EC1	D	2	0
345	2008-03-21	5	0.328	0.093	0.093	0.072	0.07	0	0	0	0	0	5R1	EC1	D	2	0
346	2008-03-21	5	0.323	0.088	0.096	0.073	0.066	0	0	0	0	0	5R1	EC1	D	2	0
347	2008-03-21	5	0.312	0.09	0.09	0.07	0.062	0	0	0	0	0	5R1	EC1	D	2	0
348	2008-03-21	5	0.306	0.079	0.087	0.071	0.069	0	0	0	0	0	5R1	EC1	D	2	0
349	2008-03-21	5	0.328	0.096	0.087	0.068	0.077	0	0	0	0	0	5R1	EC1	D	2	0
350	2008-03-21	5	0.313	0.073	0.098	0.074	0.068	0	0	0	0	0	5R1	EC1	D	2	0
351	2008-03-21	5	0.304	0.078	0.087	0.073	0.066	0	0	0	0	0	5R1	EC1	D	2	0
352	2008-03-21	5	0.303	0.079	0.087	0.07	0.067	0	0	0	0	0	5R1	EC1	D	2	0
353	2008-03-21	5	0.29	0.073	0.088	0.065	0.064	0	0	0	0	0	5R1	EC1	D	2	0
354	2008-03-21	5	0.298	0.06	0.103	0.068	0.067	0	0	0	0	0	5R1	EC1	D	2	0
355	2008-03-21	5	0.313	0.085	0.084	0.062	0.082	0	0	0	0	0	5R1	EC1	D	2	0
356	2008-03-21	5	0.332	0.108	0.086	0.069	0.069	0	0	0	0	0	5R1	EC1	D	2	0
357	2008-03-21	5	0.296	0.073	0.085	0.067	0.071	0	0	0	0	0	5R1	EC1	D	2	0
358	2008-03-21	5	0.3	0.069	0.088	0.071	0.072	0	0	0	0	0	5R1	EC1	D	2	0
359	2008-03-21	5	0.296	0.071	0.085	0.069	0.071	0	0	0	0	0	5R1	EC1	D	2	0
360	2008-03-21	5	0.313	0.094	0.088	0.072	0.059	0	0	0	0	0	5R1	EC1	D	2	0
361	2008-03-21	5	0.342	0.105	0.089	0.07	0.078	0	0	0	0	0	5R1	EC1	D	2	0
362	2008-03-21	5	0.329	0.091	0.079	0.087	0.072	0	0	0	0	0	5R1	EC1	D	2	0
363	2008-03-21	5	0.323	0.092	0.086	0.067	0.078	0	0	0	0	0	5R1	EC1	D	2	0
364	2008-03-21	5	0.299	0.09	0.084	0.073	0.052	0	0	0	0	0	5R1	EC1	D	2	0
365	2008-03-21	5	0.315	0.097	0.069	0.083	0.066	0	0	0	0	0	5R1	EC1	D	2	0
366	2008-03-21	5	0.357	0.091	0.085	0.077	0.104	0	0	0	0	0	5R1	EC1	D	2	0
367	2008-03-21	5	0.343	0.102	0.085	0.074	0.082	0	0	0	0	0	5R1	EC1	D	2	0
368	2008-03-21	5	0.329	0.089	0.102	0.076	0.062	0	0	0	0	0	5R1	EC1	D	2	0
369	2008-03-21	5	0.357	0.104	0.074	0.085	0.094	0	0	0	0	0	5R1	EC1	D	2	0
370	2008-03-21	5	0.236	0.062	0.063	0.053	0.058	0	0	0	0	0	5R1	EC1	D	2	0
371	2008-03-21	5	0.308	0.072	0.093	0.067	0.076	0	0	0	0	0	5R1	EC1	D	2	0
372	2008-03-21	5	0.305	0.077	0.095	0.066	0.067	0	0	0	0	0	5R1	EC1	D	2	0
373	2008-03-21	5	0.333	0.095	0.081	0.074	0.083	0	0	0	0	0	5R1	EC1	D	2	0
374	2008-03-21	5	0.325	0.087	0.092	0.079	0.067	0	0	0	0	0	5R1	EC1	D	2	0
375	2008-03-21	5	0.309	0.074	0.091	0.072	0.072	0	0	0	0	0	5R1	EC1	D	2	0
376	2008-03-21	5	0.295	0.072	0.084	0.07	0.069	0	0	0	0	0	5R1	EC1	D	2	0
377	2008-03-21	5	0.308	0.084	0.084	0.075	0.065	0	0	0	0	0	5R1	EC1	D	2	0
378	2008-03-21	5	0.29	0.059	0.085	0.061	0.085	0	0	0	0	0	5R1	EC1	D	2	0
379	2008-03-21	5	0.276	0.064	0.083	0.064	0.065	0	0	0	0	0	5R1	EC1	D	2	0
380	2008-03-21	5	0.339	0.07	0.098	0.067	0.104	0	0	0	0	0	5R1	EC1	D	2	0
381	2008-03-21	6	0.49	0.175	0.089	0.082	0.074	0.07	0	0	0	0	6i	EC1	D	2	0
382	2008-03-21	6	0.384	0.079	0.072	0.072	0.078	0.083	0	0	0	0	6i	EC1	D	2	0
383	2008-03-21	7	0.475	0.083	0.083	0.082	0.073	0.085	0.069	0	0	0	7i	EC1	D	2	0
384	2008-03-21	5	0.292	0.075	0.088	0.058	0.071	0	0	0	0	0	5R1	EC1	D	2	0
385	2008-03-27	4	0.678	0.332	0.192	0.154	0	0	0	0	0	0	4-NOISE	EC1	D	2	0
386	2008-03-27	4	0.511	0.222	0.162	0.127	0	0	0	0	0	0	4D	EC1	D	2	0
387	2008-03-27	5	1.055	0.343	0.342	0.205	0.165	0	0	0	0	0	1+1+3	EC1	D	2	0
388	2008-03-27	5	1.01	0.276	0.367	0.202	0.165	0	0	0	0	0	1+1+3	EC1	D	2	0
389	2008-03-27	5	0.978	0.292	0.373	0.161	0.152	0	0	0	0	0	1+1+3	EC1	D	2	0
390	2008-03-27	5	0.826	0.209	0.266	0.196	0.155	0	0	0	0	0	1+1+3	EC1	D	2	0
391	2008-03-27	5	0.88	0.252	0.302	0.175	0.151	0	0	0	0	0	1+1+3	EC1	D	2	0
392	2008-03-27	5	1.005	0.344	0.303	0.205	0.153	0	0	0	0	0	1+1+3	EC1	D	2	0
393	2008-03-27	5	0.89	0.293	0.294	0.158	0.145	0	0	0	0	0	1+1+3	EC1	D	2	0
394	2008-03-27	5	0.884	0.289	0.308	0.154	0.133	0	0	0	0	0	1+1+3	EC1	D	2	0
395	2008-03-27	5	0.821	0.263	0.281	0.147	0.13	0	0	0	0	0	1+1+3	EC1	D	2	0
396	2008-03-27	5	0.928	0.291	0.304	0.174	0.159	0	0	0	0	0	1+1+3	EC1	D	2	0
397	2008-03-27	5	0.887	0.224	0.298	0.184	0.181	0	0	0	0	0	1+1+3	EC1	D	2	0
398	2008-03-27	5	0.823	0.228	0.285	0.158	0.152	0	0	0	0	0	1+1+3	EC1	D	2	0
399	2008-03-27	5	0.748	0.244	0.231	0.15	0.123	0	0	0	0	0	1+1+3	EC1	D	2	0
400	2008-03-27	5	0.884	0.278	0.311	0.163	0.132	0	0	0	0	0	1+1+3	EC1	D	2	0
401	2008-03-27	5	0.869	0.273	0.281	0.182	0.133	0	0	0	0	0	1+1+3	EC1	D	2	0
402	2008-03-27	5	0.343	0.094	0.102	0.078	0.069	0	0	0	0	0	5R1	EC1	D	2	0
403	2008-03-27	5	0.342	0.097	0.09	0.086	0.069	0	0	0	0	0	5R1	EC1	D	2	0
404	2008-03-27	5	0.343	0.086	0.099	0.087	0.071	0	0	0	0	0	5R1	EC1	D	2	0
405	2008-03-27	5	0.747	0.239	0.214	0.162	0.132	0	0	0	0	0	1+1+3	EC1	D	2	0
406	2008-03-27	5	0.821	0.261	0.278	0.149	0.133	0	0	0	0	0	1+1+3	EC1	D	2	0
407	2008-03-27	5	0.886	0.286	0.274	0.186	0.14	0	0	0	0	0	1+1+3	EC1	D	2	0
408	2008-03-27	5	1.014	0.327	0.335	0.201	0.151	0	0	0	0	0	1+1+3	EC1	D	2	0
409	2008-03-27	5	0.846	0.247	0.275	0.167	0.157	0	0	0	0	0	1+1+3	EC1	D	2	0
410	2008-03-27	5	0.755	0.182	0.204	0.201	0.168	0	0	0	0	0	1+1+3	EC1	D	2	0
411	2008-03-27	6	0.427	0.105	0.098	0.083	0.061	0.08	0	0	0	0	6i	EC1	D	2	0
412	2008-03-27	6	1.202	0.309	0.343	0.187	0.149	0.214	0	0	0	0	6-NOISE	EC1	D	2	0
413	2008-03-27	6	0.248	0.024	0.045	0.042	0.039	0.098	0	0	0	0	6i	EC1	D	2	0
414	2008-03-27	6	0.669	0.148	0.154	0.129	0.115	0.123	0	0	0	0	6i	EC1	D	2	0
415	2008-03-27	6	0.933	0.176	0.286	0.193	0.13	0.148	0	0	0	0	6-NOISE	EC1	D	2	0
416	2008-03-27	7	0.351	0.067	0.058	0.051	0.069	0.048	0.058	0	0	0	7i	EC1	D	2	0
417	2008-03-27	7	0.333	0.06	0.063	0.051	0.061	0.044	0.054	0	0	0	7i	EC1	D	2	0
418	2008-03-27	7	0.302	0.033	0.044	0.044	0.048	0.057	0.076	0	0	0	7i	EC1	D	2	0
419	2008-03-27	7	0.258	0.027	0.038	0.038	0.043	0.051	0.061	0	0	0	7i	EC1	D	2	0
420	2008-03-27	8	0.396	0.047	0.082	0.067	0.04	0.06	0.044	0.056	0	0	8i	EC1	D	2	0
421	2008-03-27	8	0.292	0.032	0.032	0.033	0.04	0.033	0.063	0.059	0	0	8i	EC1	D	2	0
422	2008-03-27	8	0.291	0.037	0.034	0.035	0.035	0.048	0.047	0.055	0	0	8i	EC1	D	2	0
423	2008-03-27	8	0.312	0.032	0.035	0.036	0.04	0.048	0.054	0.067	0	0	8i	EC1	D	2	0
424	2008-03-27	9	0.384	0.049	0.063	0.041	0.04	0.042	0.043	0.043	0.063	0	9i	EC1	D	2	0
425	2008-03-27	9	0.339	0.038	0.035	0.036	0.037	0.04	0.046	0.052	0.055	0	9i	EC1	D	2	0
426	2008-04-04	5	0.39	0.122	0.098	0.08	0.09	0	0	0	0	0	5R1	EC1	D	2	0
427	2008-04-04	5	0.335	0.103	0.087	0.072	0.073	0	0	0	0	0	5R1	EC1	D	2	0
428	2008-04-04	5	0.341	0.091	0.09	0.078	0.082	0	0	0	0	0	5R1	EC1	D	2	0
429	2008-04-04	5	0.346	0.104	0.086	0.072	0.084	0	0	0	0	0	5R1	EC1	D	2	0
430	2008-04-04	5	0.363	0.113	0.087	0.084	0.079	0	0	0	0	0	5R1	EC1	D	2	0
431	2008-04-04	5	0.368	0.093	0.094	0.078	0.103	0	0	0	0	0	5R1	EC1	D	2	0
432	2008-04-04	5	0.368	0.102	0.089	0.08	0.097	0	0	0	0	0	5R1	EC1	D	2	0
433	2008-04-04	5	0.393	0.125	0.093	0.085	0.09	0	0	0	0	0	5R1	EC1	D	2	0
434	2008-04-04	5	0.377	0.08	0.073	0.099	0.125	0	0	0	0	0	5-NOISE	EC1	D	2	0
435	2008-04-04	5	0.307	0.09	0.101	0.07	0.046	0	0	0	0	0	5R1	EC1	D	2	0
436	2008-04-04	5	0.316	0.087	0.099	0.069	0.061	0	0	0	0	0	5R1	EC1	D	2	0
437	2008-04-04	5	0.318	0.089	0.095	0.075	0.059	0	0	0	0	0	5R1	EC1	D	2	0
438	2008-04-04	5	0.306	0.087	0.088	0.073	0.058	0	0	0	0	0	5R1	EC1	D	2	0
439	2008-04-04	5	0.311	0.077	0.101	0.072	0.061	0	0	0	0	0	5R1	EC1	D	2	0
440	2008-04-04	5	0.322	0.088	0.077	0.087	0.07	0	0	0	0	0	5R1	EC1	D	2	0
441	2008-04-04	5	0.306	0.084	0.083	0.071	0.068	0	0	0	0	0	5R1	EC1	D	2	0
442	2008-04-04	5	0.321	0.09	0.078	0.071	0.082	0	0	0	0	0	5R1	EC1	D	2	0
443	2008-04-04	5	0.321	0.094	0.075	0.078	0.074	0	0	0	0	0	5R1	EC1	D	2	0
444	2008-04-04	5	0.327	0.091	0.087	0.073	0.076	0	0	0	0	0	5R1	EC1	D	2	0
445	2008-04-04	6	0.53	0.11	0.092	0.069	0.097	0.162	0	0	0	0	6i	EC1	D	2	0
446	2008-04-04	9	0.307	0.03	0.037	0.034	0.031	0.033	0.039	0.037	0.066	0	9i	EC1	D	2	0
447	2008-04-04	9	0.325	0.033	0.036	0.033	0.034	0.037	0.043	0.047	0.062	0	9i	EC1	D	2	0
448	2008-04-04	9	0.335	0.032	0.036	0.026	0.04	0.039	0.044	0.036	0.082	0	9i	EC1	D	2	0
449	2008-04-04	10	0.365	0.029	0.037	0.032	0.021	0.042	0.042	0.04	0.05	0.072	10i	EC1	D	2	0
450	2009-03-18	5	1.123	0.399	0.375	0.193	0.156	0	0	0	0	0	1+1+3	EC1	D	2	0
451	2009-03-18	5	1.109	0.449	0.355	0.168	0.137	0	0	0	0	0	1+1+3	EC1	D	2	0
452	2009-03-18	5	1.191	0.411	0.409	0.191	0.18	0	0	0	0	0	1+1+3	EC1	D	2	0
453	2009-03-18	5	1.117	0.401	0.358	0.207	0.151	0	0	0	0	0	1+1+3	EC1	D	2	0
454	2009-03-18	5	1.15	0.377	0.394	0.196	0.183	0	0	0	0	0	1+1+3	EC1	D	2	0
455	2009-03-18	5	1.15	0.407	0.406	0.171	0.166	0	0	0	0	0	1+1+3	EC1	D	2	0
456	2009-03-18	5	1.07	0.344	0.408	0.162	0.156	0	0	0	0	0	1+1+3	EC1	D	2	0
457	2009-03-18	5	1.077	0.396	0.326	0.201	0.154	0	0	0	0	0	1+1+3	EC1	D	2	0
458	2009-03-18	5	1.01	0.319	0.324	0.192	0.175	0	0	0	0	0	1+1+3	EC1	D	2	0
459	2009-03-18	5	1.296	0.445	0.559	0.132	0.16	0	0	0	0	0	5-NOISE	EC1	D	2	0
460	2009-03-18	5	0.316	0.086	0.092	0.074	0.064	0	0	0	0	0	5R1	EC1	D	2	0
461	2009-03-18	5	0.33	0.087	0.093	0.08	0.07	0	0	0	0	0	5R1	EC1	D	2	0
462	2009-03-18	5	0.308	0.085	0.089	0.075	0.059	0	0	0	0	0	5R1	EC1	D	2	0
463	2009-03-18	5	0.89	0.276	0.286	0.187	0.141	0	0	0	0	0	1+1+3	EC1	D	2	0
464	2009-03-18	5	0.299	0.08	0.081	0.071	0.067	0	0	0	0	0	5R1	EC1	D	2	0
465	2009-03-18	5	0.323	0.089	0.099	0.071	0.064	0	0	0	0	0	5R1	EC1	D	2	0
466	2009-03-18	6	0.428	0.09	0.111	0.075	0.066	0.086	0	0	0	0	6i	EC1	D	2	0
467	2009-03-18	7	0.284	0.043	0.045	0.046	0.041	0.054	0.055	0	0	0	7i	EC1	D	2	0
468	2009-03-18	8	0.358	0.037	0.04	0.045	0.046	0.046	0.053	0.091	0	0	8i	EC1	D	2	0
469	2010-02-06	5	0.33	0.078	0.094	0.066	0.092	0	0	0	0	0	5R1	EC1	D	2	0
470	2010-02-06	5	0.76	0.213	0.249	0.15	0.148	0	0	0	0	0	1+1+3	EC1	D	2	0
471	2010-02-06	5	0.753	0.193	0.246	0.179	0.135	0	0	0	0	0	1+1+3	EC1	D	2	0
472	2010-02-06	5	0.783	0.224	0.245	0.178	0.136	0	0	0	0	0	1+1+3	EC1	D	2	0
473	2010-02-06	5	0.801	0.215	0.251	0.18	0.155	0	0	0	0	0	1+1+3	EC1	D	2	0
474	2010-02-06	5	0.312	0.084	0.079	0.086	0.063	0	0	0	0	0	5R1	EC1	D	2	0
475	2010-02-06	5	0.321	0.086	0.095	0.074	0.066	0	0	0	0	0	5R1	EC1	D	2	0
476	2010-02-06	5	0.305	0.074	0.095	0.07	0.066	0	0	0	0	0	5R1	EC1	D	2	0
477	2010-02-06	5	0.308	0.076	0.096	0.071	0.065	0	0	0	0	0	5R1	EC1	D	2	0
478	2010-02-06	5	0.326	0.082	0.099	0.076	0.069	0	0	0	0	0	5R1	EC1	D	2	0
479	2010-02-06	5	0.309	0.079	0.089	0.077	0.064	0	0	0	0	0	5R1	EC1	D	2	0
480	2010-02-06	5	0.325	0.081	0.096	0.073	0.075	0	0	0	0	0	5R1	EC1	D	2	0
481	2010-02-06	5	0.313	0.076	0.097	0.074	0.066	0	0	0	0	0	5R1	EC1	D	2	0
482	2010-02-06	5	0.311	0.08	0.088	0.073	0.07	0	0	0	0	0	5R1	EC1	D	2	0
483	2010-02-06	5	0.294	0.079	0.087	0.068	0.06	0	0	0	0	0	5R1	EC1	D	2	0
484	2010-02-06	5	0.311	0.075	0.095	0.074	0.067	0	0	0	0	0	5R1	EC1	D	2	0
485	2010-02-06	5	0.399	0.106	0.126	0.084	0.083	0	0	0	0	0	5R1	EC1	D	2	0
486	2010-02-06	5	0.371	0.102	0.092	0.078	0.099	0	0	0	0	0	5R1	EC1	D	2	0
487	2010-02-06	5	0.322	0.082	0.094	0.073	0.073	0	0	0	0	0	5R1	EC1	D	2	0
488	2010-02-06	5	0.336	0.085	0.099	0.076	0.076	0	0	0	0	0	5R1	EC1	D	2	0
489	2010-02-06	5	0.533	0.132	0.161	0.131	0.109	0	0	0	0	0	5R2	EC1	D	2	0
490	2010-02-06	5	0.819	0.233	0.257	0.196	0.133	0	0	0	0	0	1+1+3	EC1	D	2	0
491	2010-02-06	5	0.291	0.062	0.115	0.05	0.064	0	0	0	0	0	5R1	EC1	D	2	0
492	2010-02-06	5	0.87	0.26	0.269	0.187	0.154	0	0	0	0	0	1+1+3	EC1	D	2	0
493	2010-02-06	5	0.322	0.08	0.091	0.074	0.077	0	0	0	0	0	5R1	EC1	D	2	0
494	2010-02-06	5	0.298	0.071	0.098	0.071	0.058	0	0	0	0	0	5R1	EC1	D	2	0
495	2010-02-06	5	0.315	0.076	0.1	0.07	0.069	0	0	0	0	0	5R1	EC1	D	2	0
496	2010-02-06	5	0.302	0.071	0.095	0.067	0.069	0	0	0	0	0	5R1	EC1	D	2	0
497	2010-02-06	5	0.35	0.106	0.095	0.083	0.066	0	0	0	0	0	5R1	EC1	D	2	0
498	2010-02-06	5	0.76	0.212	0.223	0.182	0.143	0	0	0	0	0	1+1+3	EC1	D	2	0
499	2010-02-06	5	0.885	0.255	0.31	0.174	0.146	0	0	0	0	0	1+1+3	EC1	D	2	0
500	2010-02-06	5	0.783	0.25	0.242	0.16	0.131	0	0	0	0	0	1+1+3	EC1	D	2	0
501	2010-02-06	5	0.691	0.204	0.23	0.135	0.122	0	0	0	0	0	1+1+3	EC1	D	2	0
502	2010-02-06	5	0.844	0.244	0.268	0.177	0.155	0	0	0	0	0	1+1+3	EC1	D	2	0
503	2010-02-06	6	0.451	0.065	0.113	0.088	0.077	0.108	0	0	0	0	6i	EC1	D	2	0
504	2010-02-06	6	0.346	0.052	0.126	0.053	0.054	0.061	0	0	0	0	6i	EC1	D	2	0
505	2010-02-06	7	0.343	0.061	0.062	0.061	0.052	0.051	0.056	0	0	0	7i	EC1	D	2	0
506	2010-02-06	7	0.339	0.052	0.066	0.059	0.056	0.053	0.053	0	0	0	7i	EC1	D	2	0
507	2010-02-06	5	0.33	0.092	0.103	0.07	0.065	0	0	0	0	0	5R1	EC1	D	2	0
508	2010-02-26	4	0.188	0.045	0.063	0.08	0	0	0	0	0	0	4R1	EC1	D	2	6069
509	2010-02-26	4	0.252	0.068	0.075	0.109	0	0	0	0	0	0	4R1	EC1	D	2	6069
510	2010-02-26	5	0.232	0.052	0.061	0.055	0.064	0	0	0	0	0	5R1	EC1	D	2	0
511	2010-02-26	5	0.306	0.077	0.069	0.075	0.085	0	0	0	0	0	5R1	EC1	D	2	0
512	2010-02-26	5	0.29	0.038	0.049	0.083	0.12	0	0	0	0	0	5-NOISE	EC1	D	2	0
513	2010-02-26	5	0.337	0.088	0.062	0.082	0.105	0	0	0	0	0	5R1	EC1	D	2	0
514	2010-02-26	5	0.331	0.066	0.073	0.086	0.106	0	0	0	0	0	5R1	EC1	D	2	0
515	2010-02-26	5	0.319	0.087	0.093	0.074	0.065	0	0	0	0	0	5R1	EC1	D	2	0
516	2010-02-26	5	0.347	0.106	0.102	0.081	0.058	0	0	0	0	0	5R1	EC1	D	2	0
517	2010-02-26	5	0.356	0.067	0.079	0.089	0.121	0	0	0	0	0	5R1	EC1	D	2	6069
518	2010-02-26	5	0.273	0.047	0.049	0.09	0.087	0	0	0	0	0	5-NOISE	EC1	D	2	6069
519	2010-02-26	5	0.324	0.083	0.096	0.079	0.066	0	0	0	0	0	5R1	EC1	D	2	5973
520	2010-02-26	5	0.33	0.083	0.108	0.077	0.062	0	0	0	0	0	5R1	EC1	D	2	5973
521	2010-02-26	5	0.331	0.096	0.103	0.072	0.06	0	0	0	0	0	5R1	EC1	D	2	5973
522	2010-02-26	5	0.326	0.091	0.101	0.076	0.058	0	0	0	0	0	5R1	EC1	D	2	5973
523	2010-02-26	5	0.339	0.106	0.104	0.064	0.065	0	0	0	0	0	5R1	EC1	D	2	5973
524	2010-02-26	6	0.424	0.067	0.066	0.08	0.09	0.121	0	0	0	0	6i	EC1	D	2	0
525	2010-02-26	6	0.392	0.037	0.057	0.068	0.105	0.125	0	0	0	0	6i	EC1	D	2	0
526	2010-02-26	6	0.375	0.063	0.068	0.074	0.075	0.095	0	0	0	0	6i	EC1	D	2	0
527	2010-02-26	6	0.404	0.037	0.064	0.07	0.081	0.152	0	0	0	0	6i	EC1	D	2	0
528	2010-02-26	6	0.365	0.067	0.069	0.065	0.07	0.094	0	0	0	0	6i	EC1	D	2	6069
529	2010-02-26	6	0.373	0.052	0.062	0.069	0.079	0.111	0	0	0	0	6i	EC1	D	2	6069
530	2010-02-26	7	0.464	0.046	0.077	0.061	0.088	0.093	0.099	0	0	0	7i	EC1	D	2	0
531	2010-02-26	7	0.661	0.066	0.069	0.07	0.075	0.11	0.271	0	0	0	7i	EC1	D	2	0
532	2010-02-26	7	0.666	0.067	0.071	0.069	0.1	0.103	0.256	0	0	0	7i	EC1	D	2	0
533	2010-03-09	6	0.695	0.097	0.146	0.136	0.144	0.172	0	0	0	0	6-NOISE	EC1	D	2	6059
534	2010-03-09	7	0.993	0.159	0.177	0.146	0.135	0.137	0.239	0	0	0	7D1	EC1	D	2	6059
535	2010-03-18	4	0.32	0.123	0.129	0.068	0	0	0	0	0	0	4R1	EC1	D	2	0
536	2010-03-18	5	0.354	0.089	0.101	0.084	0.08	0	0	0	0	0	5R1	EC1	D	2	0
537	2010-03-18	5	0.823	0.259	0.251	0.175	0.138	0	0	0	0	0	1+1+3	EC1	D	2	0
538	2010-03-18	5	0.357	0.103	0.086	0.085	0.083	0	0	0	0	0	5R1	EC1	D	2	0
539	2010-03-18	5	0.385	0.118	0.097	0.08	0.09	0	0	0	0	0	5R1	EC1	D	2	0
540	2010-03-18	5	0.803	0.232	0.253	0.174	0.144	0	0	0	0	0	1+1+3	EC1	D	2	0
541	2010-03-18	5	0.315	0.083	0.087	0.077	0.068	0	0	0	0	0	5R1	EC1	D	2	0
542	2010-03-18	5	0.317	0.075	0.099	0.074	0.069	0	0	0	0	0	5R1	EC1	D	2	0
543	2010-03-18	5	0.313	0.073	0.098	0.072	0.07	0	0	0	0	0	5R1	EC1	D	2	0
544	2010-03-18	5	0.33	0.087	0.091	0.077	0.075	0	0	0	0	0	5R1	EC1	D	2	0
545	2010-03-18	5	0.318	0.086	0.089	0.073	0.07	0	0	0	0	0	5R1	EC1	D	2	0
546	2010-03-18	5	0.323	0.085	0.091	0.076	0.071	0	0	0	0	0	5R1	EC1	D	2	0
547	2010-03-18	5	0.317	0.082	0.099	0.06	0.076	0	0	0	0	0	5R1	EC1	D	2	0
548	2010-03-18	5	0.306	0.079	0.098	0.069	0.06	0	0	0	0	0	5R1	EC1	D	2	0
549	2010-03-18	5	0.312	0.082	0.096	0.073	0.061	0	0	0	0	0	5R1	EC1	D	2	0
550	2010-03-18	5	0.312	0.081	0.095	0.072	0.064	0	0	0	0	0	5R1	EC1	D	2	0
551	2010-03-18	5	0.313	0.081	0.094	0.074	0.064	0	0	0	0	0	5R1	EC1	D	2	0
552	2010-03-18	5	0.315	0.083	0.105	0.065	0.062	0	0	0	0	0	5R1	EC1	D	2	0
553	2010-03-18	5	0.837	0.27	0.258	0.173	0.136	0	0	0	0	0	1+1+3	EC1	D	2	0
554	2010-03-18	5	0.806	0.226	0.261	0.182	0.137	0	0	0	0	0	1+1+3	EC1	D	2	0
555	2010-03-18	5	0.826	0.25	0.261	0.19	0.125	0	0	0	0	0	1+1+3	EC1	D	2	0
556	2010-03-18	5	0.834	0.26	0.266	0.176	0.132	0	0	0	0	0	1+1+3	EC1	D	2	0
557	2010-03-18	5	0.83	0.263	0.27	0.163	0.134	0	0	0	0	0	1+1+3	EC1	D	2	0
558	2010-03-18	5	0.764	0.266	0.267	0.139	0.092	0	0	0	0	0	1+1+3	EC1	D	2	0
559	2010-03-18	5	0.798	0.246	0.243	0.177	0.132	0	0	0	0	0	1+1+3	EC1	D	2	0
560	2010-03-18	5	0.801	0.254	0.247	0.169	0.131	0	0	0	0	0	1+1+3	EC1	D	2	0
561	2010-03-18	7	0.338	0.052	0.058	0.062	0.053	0.053	0.06	0	0	0	7i	EC1	D	2	0
562	2010-03-18	7	0.332	0.062	0.042	0.062	0.041	0.062	0.063	0	0	0	7i	EC1	D	2	0
563	2010-03-18	6	0.274	0.042	0.047	0.044	0.069	0.072	0	0	0	0	6i	EC1	D	2	0
564	2010-03-18	6	0.275	0.042	0.039	0.047	0.076	0.071	0	0	0	0	6i	EC1	D	2	0
565	2010-04-01	4	0.338	0.171	0.087	0.08	0	0	0	0	0	0	4R1	EC1	D	2	0
566	2010-04-01	4	0.2	0.043	0.059	0.098	0	0	0	0	0	0	4R1	EC1	D	2	0
567	2010-04-01	5	0.335	0.076	0.081	0.081	0.097	0	0	0	0	0	5R1	EC1	D	2	0
568	2010-04-01	5	0.375	0.107	0.093	0.079	0.096	0	0	0	0	0	5R1	EC1	D	2	0
569	2010-04-01	5	0.374	0.099	0.102	0.089	0.084	0	0	0	0	0	5R1	EC1	D	2	0
570	2010-04-01	5	0.825	0.267	0.252	0.155	0.151	0	0	0	0	0	1+1+3	EC1	D	2	0
571	2010-04-01	5	0.836	0.233	0.283	0.17	0.15	0	0	0	0	0	1+1+3	EC1	D	2	0
572	2010-04-01	5	0.843	0.265	0.259	0.179	0.14	0	0	0	0	0	1+1+3	EC1	D	2	0
573	2010-04-01	5	0.842	0.249	0.274	0.177	0.142	0	0	0	0	0	1+1+3	EC1	D	2	0
574	2010-04-01	5	0.305	0.078	0.094	0.07	0.063	0	0	0	0	0	5R1	EC1	D	2	0
575	2010-04-01	5	1.053	0.364	0.332	0.197	0.16	0	0	0	0	0	1+1+3	EC1	D	2	0
576	2010-04-01	5	0.218	0.029	0.044	0.062	0.083	0	0	0	0	0	5-NOISE	EC1	D	2	0
577	2010-04-01	5	0.195	0.029	0.034	0.058	0.074	0	0	0	0	0	5-NOISE	EC1	D	2	0
578	2010-04-01	5	0.205	0.03	0.044	0.063	0.068	0	0	0	0	0	5-NOISE	EC1	D	2	0
579	2010-04-01	5	1.125	0.393	0.367	0.194	0.171	0	0	0	0	0	1+1+3	EC1	D	2	0
580	2010-04-01	5	1.075	0.374	0.34	0.193	0.168	0	0	0	0	0	1+1+3	EC1	D	2	0
581	2010-04-01	5	1.067	0.344	0.321	0.242	0.16	0	0	0	0	0	1+1+3	EC1	D	2	0
582	2010-04-01	5	1.107	0.353	0.367	0.207	0.18	0	0	0	0	0	1+1+3	EC1	D	2	0
583	2010-04-01	5	0.37	0.096	0.099	0.075	0.1	0	0	0	0	0	5R1	EC1	D	2	0
584	2010-04-01	5	0.377	0.082	0.098	0.087	0.11	0	0	0	0	0	5R1	EC1	D	2	0
585	2010-04-01	5	0.751	0.201	0.224	0.18	0.146	0	0	0	0	0	1+1+3	EC1	D	2	0
586	2010-04-01	5	0.758	0.191	0.247	0.178	0.142	0	0	0	0	0	1+1+3	EC1	D	2	0
587	2010-04-01	5	0.767	0.194	0.253	0.179	0.141	0	0	0	0	0	1+1+3	EC1	D	2	0
588	2010-04-01	5	0.808	0.227	0.262	0.173	0.146	0	0	0	0	0	1+1+3	EC1	D	2	0
589	2010-04-01	5	0.89	0.282	0.27	0.166	0.172	0	0	0	0	0	1+1+3	EC1	D	2	0
590	2010-04-01	5	0.846	0.247	0.263	0.184	0.152	0	0	0	0	0	1+1+3	EC1	D	2	0
591	2010-04-01	5	0.892	0.247	0.3	0.184	0.161	0	0	0	0	0	1+1+3	EC1	D	2	0
592	2010-04-01	5	0.868	0.267	0.263	0.185	0.153	0	0	0	0	0	1+1+3	EC1	D	2	0
593	2010-04-01	5	0.834	0.262	0.271	0.156	0.145	0	0	0	0	0	1+1+3	EC1	D	2	0
594	2010-04-01	5	0.869	0.301	0.249	0.161	0.158	0	0	0	0	0	1+1+3	EC1	D	2	0
595	2010-04-01	5	0.886	0.268	0.274	0.19	0.154	0	0	0	0	0	1+1+3	EC1	D	2	0
596	2010-04-01	6	0.455	0.093	0.095	0.092	0.079	0.096	0	0	0	0	6i	EC1	D	2	0
597	2010-04-01	6	0.484	0.102	0.093	0.078	0.085	0.126	0	0	0	0	6i	EC1	D	2	0
598	2010-04-01	6	1.009	0.224	0.249	0.182	0.143	0.211	0	0	0	0	6-NOISE	EC1	D	2	0
599	2010-04-01	6	0.911	0.219	0.213	0.176	0.143	0.16	0	0	0	0	6-NOISE	EC1	D	2	0
600	2010-04-01	6	0.998	0.206	0.268	0.208	0.139	0.177	0	0	0	0	6-NOISE	EC1	D	2	0
601	2010-04-01	6	0.286	0.033	0.041	0.054	0.066	0.092	0	0	0	0	6i	EC1	D	2	0
602	2010-04-01	8	0.308	0.048	0.038	0.035	0.039	0.046	0.047	0.055	0	0	8i	EC1	D	2	0
603	2010-04-01	8	0.278	0.033	0.036	0.037	0.033	0.039	0.046	0.054	0	0	8i	EC1	D	2	0
604	2010-04-01	9	0.302	0.019	0.03	0.036	0.031	0.036	0.042	0.049	0.059	0	9i	EC1	D	2	0
605	2010-04-01	5	0.794	0.275	0.225	0.157	0.137	0	0	0	0	0	1+1+3	EC1	D	2	0
606	2010-04-01	5	0.817	0.236	0.262	0.169	0.15	0	0	0	0	0	1+1+3	EC1	D	2	0
607	2010-04-01	5	0.36	0.112	0.128	0.069	0.051	0	0	0	0	0	5R1	EC1	D	2	0
608	2010-04-01	5	0.352	0.111	0.11	0.079	0.052	0	0	0	0	0	5R1	EC1	D	2	0
609	2010-04-01	5	0.331	0.104	0.105	0.069	0.053	0	0	0	0	0	5R1	EC1	D	2	0
610	2005-01-23	5	1.1899	0.4191	0.4147	0.1739	0.1822	0	0	0	0	0	1+1+3	EC1	F	3	0
611	2005-01-23	5	1.1514	0.4054	0.4032	0.1667	0.1761	0	0	0	0	0	1+1+3	EC1	F	3	0
612	2005-01-23	5	1.0766	0.3843	0.3642	0.1705	0.1576	0	0	0	0	0	1+1+3	EC1	F	3	0
613	2005-01-23	5	1.1092	0.3969	0.3726	0.1647	0.175	0	0	0	0	0	1+1+3	EC1	F	3	0
614	2005-01-23	5	0.6319	0.0651	0.2188	0.1875	0.1605	0	0	0	0	0	2+3	EC1	F	3	0
615	2005-01-23	5	1.029	0.3706	0.3524	0.1518	0.1542	0	0	0	0	0	1+1+3	EC1	F	3	0
616	2005-01-23	5	1.0497	0.3754	0.3565	0.1515	0.1663	0	0	0	0	0	1+1+3	EC1	F	3	0
617	2005-01-23	5	1.0007	0.3573	0.3312	0.1602	0.152	0	0	0	0	0	1+1+3	EC1	F	3	0
618	2005-01-23	5	1.1346	0.3871	0.3942	0.1822	0.1711	0	0	0	0	0	1+1+3	EC1	F	3	0
619	2005-01-23	5	1.1971	0.4157	0.3983	0.1924	0.1907	0	0	0	0	0	1+1+3	EC1	F	3	0
620	2005-01-23	5	0.6612	0.0482	0.2194	0.2132	0.1804	0	0	0	0	0	2+3	EC1	F	3	0
621	2005-01-23	5	0.6798	0.0454	0.2194	0.2192	0.1958	0	0	0	0	0	2+3	EC1	F	3	0
622	2005-01-23	5	1.2086	0.4348	0.4166	0.1739	0.1833	0	0	0	0	0	1+1+3	EC1	F	3	0
623	2005-01-23	5	1.3608	0.4846	0.4438	0.2106	0.2218	0	0	0	0	0	1+1+3	EC1	F	3	0
624	2005-01-23	5	0.6697	0.0451	0.2079	0.2236	0.1931	0	0	0	0	0	2+3	EC1	F	3	0
625	2005-01-23	5	0.6751	0.0437	0.2576	0.1916	0.1822	0	0	0	0	0	2+3	EC1	F	3	0
626	2005-01-23	5	1.1941	0.424	0.3994	0.2	0.1707	0	0	0	0	0	1+1+3	EC1	F	3	0
627	2005-01-23	5	1.0554	0.3759	0.3291	0.178	0.1724	0	0	0	0	0	1+1+3	EC1	F	3	5561
628	2005-01-23	5	1.1194	0.3806	0.3764	0.1807	0.1817	0	0	0	0	0	1+1+3	EC1	F	3	5561
629	2005-01-23	5	1.1309	0.3936	0.3819	0.1699	0.1855	0	0	0	0	0	1+1+3	EC1	F	3	5561
630	2005-01-23	5	1.129	0.3963	0.3694	0.1903	0.173	0	0	0	0	0	1+1+3	EC1	F	3	5561
631	2005-01-23	5	1.1552	0.4191	0.3824	0.1729	0.1808	0	0	0	0	0	1+1+3	EC1	F	3	5561
632	2005-01-23	5	1.1139	0.397	0.356	0.1778	0.1831	0	0	0	0	0	1+1+3	EC1	F	3	5561
633	2005-01-23	5	1.1226	0.3834	0.3697	0.1874	0.1821	0	0	0	0	0	1+1+3	EC1	F	3	5561
634	2005-01-23	5	1.1449	0.3973	0.3739	0.1854	0.1883	0	0	0	0	0	1+1+3	EC1	F	3	5561
635	2005-01-23	5	1.0318	0.3809	0.313	0.17	0.1679	0	0	0	0	0	1+1+3	EC1	F	3	5560
636	2005-01-23	5	1.0149	0.37	0.324	0.1741	0.1468	0	0	0	0	0	1+1+3	EC1	F	3	5560
637	2005-01-23	5	1.0538	0.3793	0.3424	0.1673	0.1648	0	0	0	0	0	1+1+3	EC1	F	3	5560
638	2005-01-23	5	1.0637	0.3871	0.3458	0.1712	0.1596	0	0	0	0	0	1+1+3	EC1	F	3	5560
639	2005-01-23	5	1.0617	0.3975	0.3364	0.1679	0.1599	0	0	0	0	0	1+1+3	EC1	F	3	5560
640	2005-01-23	5	1.1201	0.3923	0.363	0.1797	0.1851	0	0	0	0	0	1+1+3	EC1	F	3	5560
641	2005-01-23	5	1.0751	0.382	0.3666	0.1682	0.1583	0	0	0	0	0	1+1+3	EC1	F	3	5560
642	2005-01-23	5	1.0649	0.3715	0.3532	0.1759	0.1643	0	0	0	0	0	1+1+3	EC1	F	3	5560
643	2005-01-23	8	0.1761	0.0095	0.0166	0.0163	0.0292	0.0252	0.0298	0.0495	0	0	8i	EC1	F	3	5703
644	2005-01-23	4	0.1216	0.0285	0.038	0.0551	0	0	0	0	0	0	4R1	EC1	F	3	5703
645	2005-01-23	4	0.7596	0.269	0.3544	0.1362	0	0	0	0	0	0	4-NOISE	EC1	F	3	5561
646	2005-01-23	5	0.1439	0.0211	0.0278	0.0376	0.0574	0	0	0	0	0	5-NOISE	EC1	F	3	0
647	2005-01-23	5	1.3617	0.4738	0.4468	0.2033	0.2378	0	0	0	0	0	1+1+3	EC1	F	3	0
648	2005-01-23	5	1.363	0.4671	0.4463	0.2253	0.2243	0	0	0	0	0	1+1+3	EC1	F	3	0
649	2005-01-23	5	1.3564	0.4684	0.453	0.2085	0.2265	0	0	0	0	0	1+1+3	EC1	F	3	0
650	2005-01-23	5	1.345	0.4668	0.446	0.2151	0.2171	0	0	0	0	0	1+1+3	EC1	F	3	0
651	2005-01-23	5	1.3677	0.4728	0.4517	0.2077	0.2355	0	0	0	0	0	1+1+3	EC1	F	3	0
652	2005-01-23	5	0.6532	0.0573	0.1818	0.2167	0.1974	0	0	0	0	0	2+3	EC1	F	3	0
653	2005-01-23	5	0.7048	0.0478	0.2833	0.177	0.1967	0	0	0	0	0	2+3	EC1	F	3	0
654	2005-01-23	5	0.654	0.0321	0.2369	0.1956	0.1894	0	0	0	0	0	2+3	EC1	F	3	0
655	2005-01-23	5	1.3492	0.463	0.4546	0.2111	0.2205	0	0	0	0	0	1+1+3	EC1	F	3	0
656	2005-01-23	5	1.3388	0.4559	0.461	0.2067	0.2152	0	0	0	0	0	1+1+3	EC1	F	3	0
657	2005-01-23	5	0.6531	0.0416	0.2253	0.1905	0.1957	0	0	0	0	0	2+3	EC1	F	3	0
658	2005-01-23	5	0.6435	0.0424	0.2245	0.1996	0.177	0	0	0	0	0	2+3	EC1	F	3	0
659	2005-01-23	5	0.6671	0.0369	0.2439	0.2055	0.1808	0	0	0	0	0	2+3	EC1	F	3	0
660	2005-01-23	5	1.0445	0.3637	0.3451	0.1861	0.1496	0	0	0	0	0	1+1+3	EC1	F	3	0
661	2005-01-23	5	1.1132	0.4332	0.4099	0.1235	0.1466	0	0	0	0	0	1+1+3	EC1	F	3	5727
662	2005-01-23	5	1.1719	0.4216	0.3961	0.1641	0.1901	0	0	0	0	0	1+1+3	EC1	F	3	5727
663	2005-01-23	5	1.0491	0.3644	0.348	0.1683	0.1684	0	0	0	0	0	1+1+3	EC1	F	3	5727
664	2005-01-23	5	1.1419	0.4235	0.3875	0.1652	0.1657	0	0	0	0	0	1+1+3	EC1	F	3	5727
665	2005-01-23	5	1.1438	0.4027	0.3944	0.1672	0.1795	0	0	0	0	0	1+1+3	EC1	F	3	5727
666	2005-01-23	5	1.1973	0.4424	0.4013	0.1736	0.18	0	0	0	0	0	1+1+3	EC1	F	3	5727
667	2005-01-23	5	1.1526	0.4202	0.3571	0.198	0.1773	0	0	0	0	0	1+1+3	EC1	F	3	5727
668	2005-01-23	5	0.8686	0.2726	0.2675	0.1631	0.1654	0	0	0	0	0	1+1+3	EC1	F	3	5727
669	2005-01-23	5	1.1487	0.4071	0.3745	0.172	0.1951	0	0	0	0	0	1+1+3	EC1	F	3	5727
670	2005-01-23	5	1.0929	0.3626	0.3517	0.1994	0.1792	0	0	0	0	0	1+1+3	EC1	F	3	5727
671	2005-01-23	5	1.091	0.4017	0.3474	0.1714	0.1705	0	0	0	0	0	1+1+3	EC1	F	3	5727
672	2005-01-23	5	0.857	0.2908	0.2806	0.1451	0.1405	0	0	0	0	0	1+1+3	EC1	F	3	5727
673	2005-01-23	5	0.9596	0.3167	0.3144	0.1764	0.1521	0	0	0	0	0	1+1+3	EC1	F	3	5727
674	2005-01-23	5	0.9187	0.2982	0.3075	0.1672	0.1458	0	0	0	0	0	1+1+3	EC1	F	3	5727
675	2005-01-23	5	0.9372	0.3203	0.3002	0.1663	0.1504	0	0	0	0	0	1+1+3	EC1	F	3	5727
676	2005-01-23	5	0.9694	0.3804	0.3259	0.1212	0.1419	0	0	0	0	0	1+1+3	EC1	F	3	5727
677	2005-01-23	5	0.9062	0.3064	0.2839	0.1552	0.1607	0	0	0	0	0	1+1+3	EC1	F	3	5727
678	2005-01-23	5	1.0721	0.3859	0.3142	0.1804	0.1916	0	0	0	0	0	1+1+3	EC1	F	3	5727
679	2005-01-23	5	1.2194	0.4435	0.4401	0.1585	0.1773	0	0	0	0	0	1+1+3	EC1	F	3	5727
680	2005-01-23	5	1.0075	0.3976	0.2858	0.1623	0.1618	0	0	0	0	0	1+1+3	EC1	F	3	5727
681	2005-01-23	5	1.4138	0.4957	0.4667	0.2229	0.2285	0	0	0	0	0	1+1+3	EC1	F	3	5561
682	2005-01-23	5	1.4573	0.4941	0.491	0.2311	0.2411	0	0	0	0	0	1+1+3	EC1	F	3	5561
683	2005-01-23	5	0.7436	0.2455	0.2211	0.132	0.145	0	0	0	0	0	1+1+3	EC1	F	3	5561
684	2005-01-23	5	0.7365	0.2359	0.2135	0.145	0.1421	0	0	0	0	0	1+1+3	EC1	F	3	5561
685	2005-01-23	6	0.1891	0.0183	0.0267	0.0342	0.0429	0.067	0	0	0	0	6i	EC1	F	3	5703
686	2005-01-23	6	0.1831	0.0185	0.0198	0.023	0.071	0.0508	0	0	0	0	6i	EC1	F	3	5703
687	2005-01-23	6	0.1585	0.0222	0.0255	0.03	0.0363	0.0445	0	0	0	0	6i	EC1	F	3	5703
688	2005-01-23	7	0.9318	0.1678	0.1622	0.1519	0.1473	0.1444	0.1582	0	0	0	7D1	EC1	F	3	0
689	2005-01-23	7	0.1492	0.0166	0.017	0.0188	0.0164	0.0387	0.0417	0	0	0	7i	EC1	F	3	5703
690	2005-01-23	7	0.1553	0.0171	0.018	0.0197	0.0272	0.0326	0.0407	0	0	0	7i	EC1	F	3	5703
691	2005-01-23	8	0.1937	0.0268	0.0342	0.0267	0.0293	0.0323	0.0237	0.0207	0	0	8i	EC1	F	3	5703
692	2005-01-23	8	0.1763	0.0155	0.0159	0.017	0.0223	0.0295	0.0314	0.0447	0	0	8i	EC1	F	3	5703
693	2005-01-23	9	0.1898	0.0162	0.0141	0.0209	0.0189	0.0212	0.0258	0.0312	0.0415	0	9i	EC1	F	3	5703
694	2005-01-23	10	0.2813	0.0142	0.0208	0.0187	0.0197	0.0238	0.0303	0.0359	0.0485	0.0694	10i	EC1	F	3	5703
695	2005-01-23	5	1.0315	0.3476	0.3012	0.1846	0.1981	0	0	0	0	0	1+1+3	EC1	F	3	0
696	2005-01-23	5	1.4224	0.5105	0.4551	0.2303	0.2265	0	0	0	0	0	1+1+3	EC1	F	3	5561
697	2005-01-23	5	0.8301	0.2576	0.2745	0.138	0.16	0	0	0	0	0	1+1+3	EC1	F	3	5561
698	2005-01-23	6	0.161	0.0202	0.0286	0.0239	0.0427	0.0456	0	0	0	0	6i	EC1	F	3	5703
699	2005-01-23	9	0.1929	0.0161	0.018	0.0188	0.0198	0.0214	0.0243	0.024	0.0505	0	9i	EC1	F	3	0
700	2005-01-23	5	0.3304	0.0902	0.0985	0.0673	0.0744	0	0	0	0	0	5R1	EC1	F	3	0
701	2005-01-23	5	0.3511	0.1008	0.0972	0.0833	0.0698	0	0	0	0	0	5R1	EC1	F	3	0
702	2005-01-23	5	0.3511	0.0995	0.0997	0.0801	0.0718	0	0	0	0	0	5R1	EC1	F	3	0
703	2005-01-23	5	0.3598	0.1035	0.0987	0.0822	0.0754	0	0	0	0	0	5R1	EC1	F	3	0
704	2005-01-23	5	0.3362	0.0922	0.1017	0.0761	0.0662	0	0	0	0	0	5R1	EC1	F	3	0
705	2005-01-23	5	0.3419	0.1193	0.0946	0.0683	0.0597	0	0	0	0	0	5R1	EC1	F	3	0
706	2005-01-23	5	0.1257	0.0228	0.0259	0.033	0.044	0	0	0	0	0	5-NOISE	EC1	F	3	5703
707	2005-01-23	5	0.6213	0.1983	0.1655	0.139	0.1185	0	0	0	0	0	5-NOISE	EC1	F	3	5561
708	2005-01-23	5	0.6852	0.2115	0.1843	0.1519	0.1375	0	0	0	0	0	5-NOISE	EC1	F	3	5561
709	2005-01-23	5	0.6208	0.1774	0.1705	0.14	0.1329	0	0	0	0	0	5-NOISE	EC1	F	3	5561
710	2005-01-23	5	0.6447	0.1912	0.1751	0.1212	0.1572	0	0	0	0	0	5-NOISE	EC1	F	3	5561
711	2005-01-23	5	0.6812	0.2229	0.1723	0.1398	0.1462	0	0	0	0	0	5-NOISE	EC1	F	3	5561
712	2005-01-23	5	0.6569	0.2035	0.1792	0.1417	0.1325	0	0	0	0	0	5-NOISE	EC1	F	3	5561
713	2005-01-23	5	0.7609	0.2259	0.2189	0.1622	0.1539	0	0	0	0	0	1+1+3	EC1	F	3	5561
714	2005-01-23	5	0.7296	0.2363	0.1959	0.1463	0.1511	0	0	0	0	0	1+1+3	EC1	F	3	5561
715	2005-01-23	5	0.7526	0.2217	0.2125	0.1317	0.1867	0	0	0	0	0	1+1+3	EC1	F	3	5561
716	2005-01-23	5	0.3143	0.0908	0.0917	0.066	0.0658	0	0	0	0	0	5R1	EC1	F	3	5560
717	2005-01-23	5	0.3341	0.0864	0.1039	0.081	0.0628	0	0	0	0	0	5R1	EC1	F	3	5560
718	2005-01-23	5	0.3374	0.0946	0.099	0.0803	0.0635	0	0	0	0	0	5R1	EC1	F	3	5560
719	2005-01-23	5	0.3361	0.0894	0.0991	0.0682	0.0794	0	0	0	0	0	5R1	EC1	F	3	5560
720	2005-01-23	5	0.3314	0.0922	0.0952	0.0752	0.0688	0	0	0	0	0	5R1	EC1	F	3	5560
721	2005-01-23	5	0.3344	0.0966	0.0916	0.0732	0.073	0	0	0	0	0	5R1	EC1	F	3	5560
722	2005-01-23	5	0.3333	0.0975	0.0954	0.0743	0.0661	0	0	0	0	0	5R1	EC1	F	3	5560
723	2005-01-23	5	0.3493	0.0916	0.0973	0.0805	0.0799	0	0	0	0	0	5R1	EC1	F	3	5560
724	2005-01-23	5	0.3295	0.0942	0.0947	0.0731	0.0675	0	0	0	0	0	5R1	EC1	F	3	5560
725	2005-01-23	5	0.3178	0.0871	0.099	0.0733	0.0584	0	0	0	0	0	5R1	EC1	F	3	5560
726	2005-01-23	5	0.3248	0.0874	0.0952	0.0785	0.0637	0	0	0	0	0	5R1	EC1	F	3	5560
727	2005-01-23	5	0.3411	0.0963	0.1153	0.068	0.0615	0	0	0	0	0	5R1	EC1	F	3	5560
728	2005-01-23	5	0.3427	0.0964	0.0995	0.0811	0.0657	0	0	0	0	0	5R1	EC1	F	3	5560
729	2005-01-23	6	0.1339	0.0166	0.0196	0.0238	0.0319	0.042	0	0	0	0	6i	EC1	F	3	0
730	2005-01-23	6	0.1955	0.0223	0.0235	0.0321	0.0405	0.0771	0	0	0	0	6i	EC1	F	3	5703
731	2005-01-23	6	0.1797	0.0251	0.0259	0.0308	0.0364	0.0615	0	0	0	0	6i	EC1	F	3	5703
732	2005-01-23	6	0.1647	0.0195	0.0236	0.0285	0.0389	0.0542	0	0	0	0	6i	EC1	F	3	5703
733	2005-01-23	7	0.2088	0.0222	0.0243	0.0289	0.0345	0.0426	0.0563	0	0	0	7i	EC1	F	3	0
734	2005-01-23	7	0.2055	0.0187	0.022	0.0251	0.033	0.0434	0.0633	0	0	0	7i	EC1	F	3	5703
735	2005-01-23	7	0.1945	0.0189	0.0195	0.0193	0.0251	0.0354	0.0763	0	0	0	7i	EC1	F	3	5703
736	2005-01-23	7	0.2032	0.021	0.0233	0.0253	0.0298	0.0412	0.0626	0	0	0	7i	EC1	F	3	5703
737	2005-01-23	7	0.1628	0.0193	0.0205	0.0223	0.0274	0.0333	0.04	0	0	0	7i	EC1	F	3	5703
738	2005-01-23	7	0.1577	0.0251	0.0196	0.0209	0.0255	0.0303	0.0363	0	0	0	7i	EC1	F	3	5703
739	2005-01-23	7	0.2616	0.0267	0.0334	0.0401	0.0452	0.0523	0.0639	0	0	0	7i	EC1	F	3	5703
740	2005-01-23	7	0.2169	0.0403	0.0174	0.0358	0.032	0.0357	0.0557	0	0	0	7i	EC1	F	3	5703
741	2005-01-23	7	0.2339	0.0279	0.0285	0.0313	0.038	0.0443	0.0639	0	0	0	7i	EC1	F	3	5703
742	2005-01-23	7	0.2303	0.0285	0.034	0.0335	0.0377	0.0434	0.0532	0	0	0	7i	EC1	F	3	5703
743	2005-01-23	7	0.2908	0.045	0.0335	0.0464	0.0509	0.054	0.061	0	0	0	7i	EC1	F	3	5560
744	2005-01-23	7	0.2988	0.0399	0.0415	0.0466	0.0504	0.0538	0.0666	0	0	0	7i	EC1	F	3	5560
745	2005-01-23	8	0.3567	0.042	0.0499	0.0644	0.0517	0.0477	0.0484	0.0526	0	0	8i	EC1	F	3	0
746	2005-01-23	8	0.3695	0.0396	0.0597	0.0593	0.061	0.0551	0.0472	0.0476	0	0	8i	EC1	F	3	0
747	2005-01-23	8	0.1869	0.0191	0.0201	0.0207	0.0225	0.0251	0.0363	0.0431	0	0	8i	EC1	F	3	5703
748	2005-01-23	8	0.2395	0.0198	0.0198	0.0176	0.0275	0.0314	0.0413	0.0821	0	0	8i	EC1	F	3	5703
749	2005-01-23	8	0.3312	0.0334	0.0395	0.0476	0.0498	0.0482	0.0476	0.0651	0	0	8i	EC1	F	3	5560
750	2005-01-23	9	0.1999	0.0175	0.0182	0.019	0.0215	0.0241	0.0283	0.0318	0.0395	0	9i	EC1	F	3	5703
751	2005-01-23	9	0.3488	0.0339	0.04	0.0408	0.0438	0.0444	0.0432	0.0467	0.056	0	9i	EC1	F	3	5560
752	2005-01-23	9	0.3609	0.0349	0.0335	0.043	0.0429	0.0333	0.0511	0.0551	0.0671	0	9i	EC1	F	3	5560
753	2005-01-23	10	0.3933	0.0396	0.0423	0.0287	0.0389	0.0427	0.0411	0.0407	0.0452	0.0741	10i	EC1	F	3	5560
754	2005-01-23	5	0.6189	0.1978	0.1604	0.1292	0.1315	0	0	0	0	0	5-NOISE	EC1	F	3	5561
755	2005-01-23	5	0.6309	0.1928	0.1761	0.1376	0.1244	0	0	0	0	0	5-NOISE	EC1	F	3	5561
756	2005-01-23	5	0.6709	0.2102	0.1826	0.1423	0.1358	0	0	0	0	0	5-NOISE	EC1	F	3	5561
757	2005-01-23	5	0.6892	0.2164	0.1821	0.1426	0.1481	0	0	0	0	0	5-NOISE	EC1	F	3	5561
758	2005-01-23	5	0.6649	0.21	0.1638	0.1387	0.1524	0	0	0	0	0	5-NOISE	EC1	F	3	5561
759	2005-01-23	5	0.3251	0.0869	0.0893	0.0826	0.0663	0	0	0	0	0	5R1	EC1	F	3	5560
760	2005-01-23	6	0.1937	0.0221	0.0256	0.0383	0.035	0.0727	0	0	0	0	6i	EC1	F	3	5703
761	2005-01-23	10	0.3823	0.0488	0.0393	0.0402	0.0427	0.0421	0.0412	0.0502	0.0421	0.0357	10i	EC1	F	3	5560
762	2005-01-26	5	0.7871	0.2605	0.2229	0.1578	0.1459	0	0	0	0	0	1+1+3	EC1	F	3	5727
763	2005-01-26	5	0.7403	0.2335	0.2179	0.141	0.1479	0	0	0	0	0	1+1+3	EC1	F	3	5727
764	2005-01-26	5	0.7485	0.215	0.241	0.1496	0.1429	0	0	0	0	0	1+1+3	EC1	F	3	5727
765	2005-01-26	5	0.7449	0.2262	0.2258	0.1557	0.1372	0	0	0	0	0	1+1+3	EC1	F	3	5727
766	2005-01-26	5	0.8464	0.2845	0.2291	0.188	0.1448	0	0	0	0	0	1+1+3	EC1	F	3	5727
767	2005-01-26	5	0.7945	0.2267	0.2451	0.1769	0.1458	0	0	0	0	0	1+1+3	EC1	F	3	5727
768	2005-01-26	5	0.76	0.2133	0.2317	0.166	0.149	0	0	0	0	0	1+1+3	EC1	F	3	5727
769	2005-01-26	5	0.7528	0.2323	0.2246	0.1514	0.1445	0	0	0	0	0	1+1+3	EC1	F	3	5727
770	2005-01-26	5	0.1417	0.0266	0.0298	0.0348	0.0505	0	0	0	0	0	5-NOISE	EC1	F	3	5703
771	2005-01-26	6	0.9885	0.2285	0.256	0.1475	0.1185	0.238	0	0	0	0	6-NOISE	EC1	F	3	5727
772	2005-01-26	6	0.1831	0.0143	0.0192	0.0241	0.0631	0.0624	0	0	0	0	6i	EC1	F	3	5703
773	2005-01-26	8	0.1904	0.0185	0.0178	0.0201	0.0231	0.0261	0.0311	0.0537	0	0	8i	EC1	F	3	5703
774	2005-02-01	4	0.5405	0.2447	0.1769	0.1189	0	0	0	0	0	0	4D	EC1	F	3	5130
775	2005-02-01	4	0.545	0.2538	0.1624	0.1288	0	0	0	0	0	0	4D	EC1	F	3	5130
776	2005-02-01	5	0.5409	0.1139	0.1472	0.1303	0.1495	0	0	0	0	0	5R2	EC1	F	3	5560
777	2005-02-01	5	0.5266	0.1096	0.1363	0.1316	0.1491	0	0	0	0	0	5R2	EC1	F	3	5560
778	2005-02-01	5	0.5396	0.1166	0.1401	0.1466	0.1363	0	0	0	0	0	5R2	EC1	F	3	5560
779	2005-02-01	5	1.0149	0.3429	0.3344	0.1633	0.1743	0	0	0	0	0	1+1+3	EC1	F	3	5560
780	2005-02-01	5	1.1139	0.4071	0.3746	0.1673	0.1649	0	0	0	0	0	1+1+3	EC1	F	3	5560
781	2005-02-01	5	1.1037	0.3761	0.3757	0.169	0.1829	0	0	0	0	0	1+1+3	EC1	F	3	5560
782	2005-02-01	5	1.1637	0.4159	0.3785	0.1717	0.1976	0	0	0	0	0	1+1+3	EC1	F	3	5560
783	2005-02-01	5	1.1673	0.4104	0.3937	0.1725	0.1907	0	0	0	0	0	1+1+3	EC1	F	3	5560
784	2005-02-01	5	1.2464	0.4193	0.423	0.1911	0.213	0	0	0	0	0	1+1+3	EC1	F	3	5560
785	2005-02-01	5	1.0638	0.4434	0.3662	0.0808	0.1734	0	0	0	0	0	5-NOISE	EC1	F	3	5560
786	2005-02-01	5	1.2323	0.4398	0.4127	0.1838	0.196	0	0	0	0	0	1+1+3	EC1	F	3	5560
787	2005-02-01	5	1.1978	0.4374	0.4181	0.17	0.1723	0	0	0	0	0	1+1+3	EC1	F	3	5560
788	2005-02-01	5	1.2225	0.44	0.4129	0.1783	0.1913	0	0	0	0	0	1+1+3	EC1	F	3	5560
789	2005-02-01	5	1.2267	0.4373	0.4111	0.1868	0.1915	0	0	0	0	0	1+1+3	EC1	F	3	5560
790	2005-02-01	5	1.2228	0.4471	0.4144	0.1755	0.1858	0	0	0	0	0	1+1+3	EC1	F	3	5560
791	2005-02-01	5	1.2522	0.4497	0.4118	0.1836	0.2071	0	0	0	0	0	1+1+3	EC1	F	3	5560
792	2005-02-01	5	1.1873	0.4674	0.3626	0.1856	0.1717	0	0	0	0	0	1+1+3	EC1	F	3	5560
793	2005-02-01	5	1.0397	0.3682	0.3411	0.1624	0.168	0	0	0	0	0	1+1+3	EC1	F	3	5130
794	2005-02-01	5	1.0927	0.3818	0.373	0.1658	0.1721	0	0	0	0	0	1+1+3	EC1	F	3	5130
795	2005-02-01	5	1.12	0.3864	0.374	0.1776	0.182	0	0	0	0	0	1+1+3	EC1	F	3	5130
796	2005-02-01	5	1.1337	0.3961	0.3898	0.1739	0.1739	0	0	0	0	0	1+1+3	EC1	F	3	5130
797	2005-02-01	5	0.839	0.27	0.2641	0.1562	0.1487	0	0	0	0	0	1+1+3	EC1	F	3	5130
798	2005-02-01	5	1.1304	0.4109	0.3813	0.1679	0.1703	0	0	0	0	0	1+1+3	EC1	F	3	5130
799	2005-02-01	5	1.1131	0.4054	0.3741	0.1678	0.1658	0	0	0	0	0	1+1+3	EC1	F	3	5130
800	2005-02-01	5	1.125	0.3987	0.3884	0.1664	0.1715	0	0	0	0	0	1+1+3	EC1	F	3	5130
801	2005-02-01	5	1.1638	0.4254	0.3794	0.1758	0.1832	0	0	0	0	0	1+1+3	EC1	F	3	5130
802	2005-02-01	5	1.1456	0.4259	0.3852	0.162	0.1725	0	0	0	0	0	1+1+3	EC1	F	3	5130
803	2005-02-01	5	1.054	0.3688	0.348	0.1709	0.1663	0	0	0	0	0	1+1+3	EC1	F	3	5130
804	2005-02-01	5	1.166	0.4217	0.4	0.1723	0.172	0	0	0	0	0	1+1+3	EC1	F	3	5130
805	2005-02-01	5	1.1385	0.4001	0.4001	0.1678	0.1705	0	0	0	0	0	1+1+3	EC1	F	3	5130
806	2005-02-02	5	0.7354	0.2234	0.2068	0.144	0.1612	0	0	0	0	0	1+1+3	EC1	F	3	5561
807	2005-02-02	5	0.7717	0.2514	0.2102	0.1637	0.1464	0	0	0	0	0	1+1+3	EC1	F	3	5561
808	2005-02-02	5	1.0765	0.3627	0.3444	0.191	0.1784	0	0	0	0	0	1+1+3	EC1	F	3	5561
809	2005-02-02	5	1.0317	0.3536	0.3204	0.1984	0.1593	0	0	0	0	0	1+1+3	EC1	F	3	5561
810	2005-02-02	5	1.1563	0.3872	0.3829	0.2002	0.186	0	0	0	0	0	1+1+3	EC1	F	3	5561
811	2005-02-02	5	1.1228	0.3741	0.3634	0.2056	0.1797	0	0	0	0	0	1+1+3	EC1	F	3	5561
812	2005-02-02	5	1.1165	0.3798	0.3568	0.1926	0.1873	0	0	0	0	0	1+1+3	EC1	F	3	5561
813	2005-02-02	5	1.1743	0.3971	0.3724	0.221	0.1838	0	0	0	0	0	1+1+3	EC1	F	3	5130
814	2005-02-02	5	1.1902	0.3917	0.3912	0.2145	0.1928	0	0	0	0	0	1+1+3	EC1	F	3	5130
815	2005-02-02	5	1.1716	0.3934	0.3836	0.2195	0.1751	0	0	0	0	0	1+1+3	EC1	F	3	5130
816	2005-02-02	5	1.1422	0.391	0.3712	0.2099	0.1701	0	0	0	0	0	1+1+3	EC1	F	3	5130
817	2005-02-02	5	1.1052	0.3683	0.3702	0.1992	0.1675	0	0	0	0	0	1+1+3	EC1	F	3	5130
818	2005-02-03	5	1.0634	0.3831	0.3844	0.1385	0.1574	0	0	0	0	0	1+1+3	EC1	F	3	5727
819	2005-02-03	5	1.1125	0.4166	0.3823	0.1368	0.1768	0	0	0	0	0	1+1+3	EC1	F	3	5727
820	2005-02-03	5	0.7483	0.2597	0.1925	0.1422	0.1539	0	0	0	0	0	1+1+3	EC1	F	3	5561
821	2005-02-03	5	0.659	0.2024	0.181	0.1334	0.1422	0	0	0	0	0	5-NOISE	EC1	F	3	5561
822	2005-02-03	5	0.6011	0.1994	0.1537	0.1274	0.1206	0	0	0	0	0	5-NOISE	EC1	F	3	5561
823	2005-02-03	5	0.6933	0.2204	0.1845	0.1452	0.1432	0	0	0	0	0	5-NOISE	EC1	F	3	5561
824	2005-02-03	5	0.686	0.2145	0.1825	0.139	0.15	0	0	0	0	0	5-NOISE	EC1	F	3	5561
825	2005-02-03	5	1.2017	0.4208	0.3976	0.1829	0.2004	0	0	0	0	0	1+1+3	EC1	F	3	5561
826	2005-02-03	5	1.2375	0.427	0.4175	0.2087	0.1843	0	0	0	0	0	1+1+3	EC1	F	3	5561
827	2005-02-03	5	1.2244	0.4376	0.3951	0.1939	0.1978	0	0	0	0	0	1+1+3	EC1	F	3	5561
828	2005-02-03	5	1.3212	0.462	0.4259	0.2185	0.2148	0	0	0	0	0	1+1+3	EC1	F	3	5561
829	2005-02-03	5	1.2967	0.4551	0.4231	0.204	0.2145	0	0	0	0	0	1+1+3	EC1	F	3	5561
830	2005-02-03	5	1.3903	0.4782	0.4682	0.2115	0.2324	0	0	0	0	0	1+1+3	EC1	F	3	5561
831	2005-02-03	5	1.3789	0.4768	0.4508	0.2124	0.2389	0	0	0	0	0	1+1+3	EC1	F	3	5561
832	2005-02-03	5	0.5109	0.1202	0.1295	0.1246	0.1366	0	0	0	0	0	5R2	EC1	F	3	5560
833	2005-02-03	5	0.5061	0.1159	0.1305	0.1231	0.1366	0	0	0	0	0	5R2	EC1	F	3	5560
834	2005-02-03	5	0.5039	0.1206	0.1258	0.1206	0.1369	0	0	0	0	0	5R2	EC1	F	3	5560
835	2005-02-03	5	0.4863	0.1163	0.1265	0.1149	0.1286	0	0	0	0	0	5R2	EC1	F	3	5560
836	2005-02-03	5	0.4693	0.1081	0.1177	0.1168	0.1267	0	0	0	0	0	5R2	EC1	F	3	5560
837	2005-02-03	5	0.4362	0.0974	0.1045	0.114	0.1203	0	0	0	0	0	5R2	EC1	F	3	5560
838	2005-02-03	5	0.4992	0.1188	0.1315	0.1226	0.1263	0	0	0	0	0	5R2	EC1	F	3	5560
839	2005-02-03	5	0.485	0.1122	0.1249	0.1223	0.1256	0	0	0	0	0	5R2	EC1	F	3	5560
840	2005-02-03	5	0.5112	0.111	0.133	0.1345	0.1327	0	0	0	0	0	5R2	EC1	F	3	5560
841	2005-02-03	5	0.4956	0.1135	0.1343	0.1224	0.1254	0	0	0	0	0	5R2	EC1	F	3	5560
842	2005-02-03	5	0.4927	0.1161	0.1218	0.1261	0.1287	0	0	0	0	0	5R2	EC1	F	3	5560
843	2005-02-03	5	1.1506	0.4226	0.3973	0.1481	0.1826	0	0	0	0	0	1+1+3	EC1	F	3	5560
844	2005-02-03	5	1.1309	0.4099	0.3827	0.1689	0.1694	0	0	0	0	0	1+1+3	EC1	F	3	5560
845	2005-02-03	5	1.1319	0.3971	0.3911	0.1727	0.171	0	0	0	0	0	1+1+3	EC1	F	3	5560
846	2005-02-03	5	1.1431	0.4082	0.3888	0.1568	0.1893	0	0	0	0	0	1+1+3	EC1	F	3	5560
847	2005-02-03	5	1.2005	0.4341	0.4011	0.1883	0.177	0	0	0	0	0	1+1+3	EC1	F	3	5560
848	2005-02-03	5	1.1747	0.4168	0.394	0.1844	0.1795	0	0	0	0	0	1+1+3	EC1	F	3	5560
849	2005-02-03	5	1.2046	0.4329	0.3968	0.181	0.1939	0	0	0	0	0	1+1+3	EC1	F	3	5560
850	2005-02-03	5	1.2352	0.4344	0.4246	0.18	0.1962	0	0	0	0	0	1+1+3	EC1	F	3	5560
851	2005-02-03	5	1.2461	0.4352	0.4264	0.1897	0.1948	0	0	0	0	0	1+1+3	EC1	F	3	5560
852	2005-02-03	5	1.2446	0.4379	0.4205	0.196	0.1902	0	0	0	0	0	1+1+3	EC1	F	3	5560
853	2005-02-03	5	1.2599	0.4313	0.4242	0.2039	0.2005	0	0	0	0	0	1+1+3	EC1	F	3	5560
854	2005-02-03	5	1.255	0.4373	0.4201	0.1985	0.1991	0	0	0	0	0	1+1+3	EC1	F	3	5560
855	2005-02-03	5	1.2635	0.4453	0.422	0.1958	0.2004	0	0	0	0	0	1+1+3	EC1	F	3	5560
856	2005-02-03	5	0.7776	0.271	0.1993	0.1501	0.1572	0	0	0	0	0	1+1+3	EC1	F	3	5561
857	2005-02-03	5	0.7389	0.259	0.1856	0.1483	0.146	0	0	0	0	0	5-NOISE	EC1	F	3	5561
858	2005-02-03	5	0.7272	0.241	0.195	0.1377	0.1535	0	0	0	0	0	1+1+3	EC1	F	3	5561
859	2005-02-03	5	0.7033	0.2068	0.1742	0.1286	0.1937	0	0	0	0	0	5-NOISE	EC1	F	3	5561
860	2005-02-03	5	0.5841	0.1572	0.1473	0.1322	0.1474	0	0	0	0	0	5R2	EC1	F	3	5561
861	2005-02-03	5	0.6433	0.2009	0.189	0.1285	0.1249	0	0	0	0	0	5-NOISE	EC1	F	3	5561
862	2005-02-03	5	0.6264	0.1979	0.1661	0.127	0.1354	0	0	0	0	0	5-NOISE	EC1	F	3	5561
863	2005-02-03	5	0.6513	0.1805	0.1843	0.1286	0.1579	0	0	0	0	0	5-NOISE	EC1	F	3	5561
864	2005-02-03	5	1.2271	0.4346	0.4099	0.1824	0.2002	0	0	0	0	0	1+1+3	EC1	F	3	5561
865	2005-02-03	5	1.2367	0.433	0.4007	0.1995	0.2035	0	0	0	0	0	1+1+3	EC1	F	3	5561
866	2005-02-03	5	1.2588	0.4341	0.4213	0.2017	0.2017	0	0	0	0	0	1+1+3	EC1	F	3	5561
867	2005-02-03	5	1.2833	0.4426	0.4263	0.2015	0.2129	0	0	0	0	0	1+1+3	EC1	F	3	5561
868	2005-02-03	5	1.2864	0.4386	0.4159	0.2203	0.2116	0	0	0	0	0	1+1+3	EC1	F	3	5561
869	2005-02-03	5	1.282	0.4432	0.4143	0.2025	0.222	0	0	0	0	0	1+1+3	EC1	F	3	5561
870	2005-02-03	5	1.3075	0.4453	0.4505	0.1928	0.2189	0	0	0	0	0	1+1+3	EC1	F	3	5561
871	2005-02-03	5	0.5102	0.0991	0.1449	0.1261	0.1401	0	0	0	0	0	5R2	EC1	F	3	5560
872	2005-02-07	4	0.5294	0.2461	0.1718	0.1115	0	0	0	0	0	0	4D	EC1	F	3	5130
873	2005-02-07	4	0.5354	0.2471	0.178	0.1103	0	0	0	0	0	0	4D	EC1	F	3	5130
874	2005-02-07	4	0.5318	0.2493	0.1674	0.1151	0	0	0	0	0	0	4D	EC1	F	3	5130
875	2005-02-07	4	0.5311	0.2446	0.1687	0.1178	0	0	0	0	0	0	4D	EC1	F	3	5130
876	2005-02-07	7	0.1792	0.0207	0.0211	0.0228	0.0307	0.037	0.0469	0	0	0	7i	EC1	F	3	5703
877	2005-02-07	7	0.2875	0.0368	0.0436	0.0496	0.0527	0.0468	0.058	0	0	0	7i	EC1	F	3	5560
878	2005-02-07	8	0.2956	0.0386	0.035	0.0388	0.0424	0.0341	0.0489	0.0578	0	0	8i	EC1	F	3	5560
879	2005-02-07	9	0.3563	0.0365	0.0376	0.0369	0.0465	0.0434	0.0426	0.0493	0.0635	0	9i	EC1	F	3	5560
880	2005-02-07	9	0.3672	0.0345	0.0373	0.0411	0.0455	0.0463	0.0448	0.0488	0.0689	0	9i	EC1	F	3	5560
881	2005-02-07	10	0.4446	0.0317	0.0343	0.0342	0.0375	0.0407	0.0427	0.0488	0.0569	0.1178	10i	EC1	F	3	5560
882	2005-02-07	4	0.5507	0.2579	0.1741	0.1187	0	0	0	0	0	0	4D	EC1	F	3	5130
883	2005-02-07	4	0.5353	0.2592	0.1746	0.1015	0	0	0	0	0	0	4D	EC1	F	3	5130
884	2005-02-07	4	0.5273	0.2451	0.1704	0.1118	0	0	0	0	0	0	4D	EC1	F	3	5130
885	2005-02-07	5	0.9899	0.3133	0.3334	0.1977	0.1455	0	0	0	0	0	1+1+3	EC1	F	3	5727
886	2005-02-07	5	1.0483	0.337	0.3538	0.1929	0.1646	0	0	0	0	0	1+1+3	EC1	F	3	5727
887	2005-02-07	5	1.0264	0.3034	0.3661	0.1807	0.1762	0	0	0	0	0	1+1+3	EC1	F	3	5727
888	2005-02-07	5	0.3391	0.0961	0.1032	0.0752	0.0646	0	0	0	0	0	5R1	EC1	F	3	5560
889	2005-02-07	5	0.3301	0.0888	0.1011	0.0787	0.0615	0	0	0	0	0	5R1	EC1	F	3	5560
890	2005-02-07	5	0.3367	0.1004	0.0948	0.0741	0.0674	0	0	0	0	0	5R1	EC1	F	3	5560
891	2005-02-07	5	1.1581	0.3876	0.3926	0.2105	0.1674	0	0	0	0	0	1+1+3	EC1	F	3	5560
892	2005-02-07	5	1.1235	0.3657	0.374	0.2071	0.1767	0	0	0	0	0	1+1+3	EC1	F	3	5560
893	2005-02-07	5	0.3351	0.0961	0.0952	0.0768	0.067	0	0	0	0	0	5R1	EC1	F	3	5560
894	2005-02-07	5	0.3336	0.0981	0.0954	0.0762	0.0639	0	0	0	0	0	5R1	EC1	F	3	5560
895	2005-02-07	5	0.337	0.1008	0.0917	0.0776	0.0669	0	0	0	0	0	5R1	EC1	F	3	5560
896	2005-02-07	5	0.3386	0.1025	0.0948	0.0748	0.0665	0	0	0	0	0	5R1	EC1	F	3	5560
897	2005-02-07	8	0.3805	0.0482	0.0595	0.0589	0.0525	0.0501	0.0523	0.059	0	0	8i	EC1	F	3	5560
898	2005-02-07	8	0.373	0.0492	0.0617	0.0538	0.0508	0.0489	0.0492	0.0594	0	0	8i	EC1	F	3	5560
899	2005-02-07	8	0.3765	0.044	0.0648	0.0565	0.0526	0.0513	0.0531	0.0542	0	0	8i	EC1	F	3	5560
900	2005-02-07	8	0.3954	0.0556	0.0647	0.0563	0.048	0.047	0.0518	0.072	0	0	8i	EC1	F	3	5560
901	2005-02-07	8	0.3785	0.0493	0.0547	0.061	0.0561	0.0495	0.0537	0.0542	0	0	8i	EC1	F	3	5560
902	2005-02-11	4	0.5632	0.2622	0.1669	0.1341	0	0	0	0	0	0	4D	EC1	F	3	5722
903	2005-02-11	4	0.5328	0.2598	0.1566	0.1164	0	0	0	0	0	0	4D	EC1	F	3	5722
904	2005-02-11	4	0.527	0.2585	0.1598	0.1087	0	0	0	0	0	0	4D	EC1	F	3	5722
905	2005-02-15	4	0.5228	0.2531	0.1535	0.1162	0	0	0	0	0	0	4D	EC1	F	3	5722
906	2005-02-15	4	0.5097	0.2438	0.1548	0.1111	0	0	0	0	0	0	4D	EC1	F	3	5722
907	2005-02-15	4	0.5139	0.248	0.1543	0.1116	0	0	0	0	0	0	4D	EC1	F	3	5722
908	2005-02-15	4	0.5121	0.2501	0.1475	0.1145	0	0	0	0	0	0	4D	EC1	F	3	5722
909	2005-02-15	4	0.5002	0.2372	0.1507	0.1123	0	0	0	0	0	0	4D	EC1	F	3	5722
910	2005-02-15	4	0.5037	0.2413	0.1485	0.1139	0	0	0	0	0	0	4D	EC1	F	3	5722
911	2005-02-15	4	0.5327	0.2448	0.1742	0.1137	0	0	0	0	0	0	4D	EC1	F	3	5130
912	2005-02-17	5	0.659	0.194	0.1845	0.1405	0.14	0	0	0	0	0	5-NOISE	EC1	F	3	5561
913	2005-02-17	5	0.6512	0.1833	0.1907	0.1382	0.139	0	0	0	0	0	1+1+3	EC1	F	3	5561
914	2005-02-17	5	0.6262	0.2092	0.1619	0.1252	0.1299	0	0	0	0	0	5-NOISE	EC1	F	3	5561
915	2005-02-17	5	0.6342	0.1791	0.1777	0.1427	0.1347	0	0	0	0	0	5-NOISE	EC1	F	3	5561
916	2005-02-17	5	0.6725	0.1938	0.1927	0.1498	0.1362	0	0	0	0	0	1+1+3	EC1	F	3	5561
917	2005-02-17	5	0.7139	0.2147	0.2107	0.165	0.1235	0	0	0	0	0	1+1+3	EC1	F	3	5560
918	2005-02-17	5	0.7337	0.219	0.2173	0.1608	0.1366	0	0	0	0	0	1+1+3	EC1	F	3	5560
919	2005-02-17	5	0.7225	0.2228	0.197	0.1648	0.1379	0	0	0	0	0	1+1+3	EC1	F	3	5560
920	2005-02-17	5	0.7207	0.2176	0.2195	0.1396	0.144	0	0	0	0	0	1+1+3	EC1	F	3	5560
921	2005-02-17	5	0.7093	0.2123	0.2043	0.1535	0.1392	0	0	0	0	0	1+1+3	EC1	F	3	5560
922	2005-02-17	5	0.7363	0.2115	0.2253	0.1546	0.1449	0	0	0	0	0	1+1+3	EC1	F	3	5560
923	2005-02-17	5	0.3282	0.099	0.0939	0.0716	0.0637	0	0	0	0	0	5R1	EC1	F	3	5560
924	2005-02-17	5	0.3332	0.0904	0.0993	0.0767	0.0668	0	0	0	0	0	5R1	EC1	F	3	5560
925	2005-02-17	5	0.3269	0.0962	0.0948	0.074	0.0619	0	0	0	0	0	5R1	EC1	F	3	5560
926	2005-02-17	5	0.3243	0.0932	0.0968	0.0723	0.062	0	0	0	0	0	5R1	EC1	F	3	5560
927	2005-02-17	7	0.277	0.0384	0.0423	0.0441	0.0488	0.052	0.0514	0	0	0	7i	EC1	F	3	5560
928	2005-02-17	7	0.2923	0.0339	0.0414	0.0483	0.0534	0.0528	0.0625	0	0	0	7i	EC1	F	3	5560
929	2005-02-17	7	0.3013	0.0409	0.0432	0.0485	0.0559	0.0543	0.0585	0	0	0	7i	EC1	F	3	5560
930	2005-02-17	5	0.6458	0.1982	0.1862	0.1273	0.1341	0	0	0	0	0	5-NOISE	EC1	F	3	5561
931	2005-02-17	5	0.6188	0.1925	0.1593	0.1396	0.1274	0	0	0	0	0	5-NOISE	EC1	F	3	5561
932	2005-02-18	5	0.1822	0.0241	0.0345	0.0525	0.0711	0	0	0	0	0	5-NOISE	EC1	F	3	5703
933	2005-02-18	5	0.136	0.0238	0.025	0.0324	0.0548	0	0	0	0	0	5-NOISE	EC1	F	3	5703
934	2005-02-18	5	0.158	0.019	0.0223	0.0442	0.0725	0	0	0	0	0	5-NOISE	EC1	F	3	5703
935	2005-02-18	5	0.1334	0.0197	0.0229	0.037	0.0538	0	0	0	0	0	5-NOISE	EC1	F	3	5703
936	2005-02-18	5	0.1413	0.0206	0.0229	0.039	0.0588	0	0	0	0	0	5-NOISE	EC1	F	3	5703
937	2005-02-18	5	0.1561	0.0234	0.0327	0.0453	0.0547	0	0	0	0	0	5-NOISE	EC1	F	3	5703
938	2005-02-18	5	1.0713	0.3225	0.3577	0.1895	0.2016	0	0	0	0	0	1+1+3	EC1	F	3	5727
939	2005-02-18	5	0.1729	0.0268	0.0273	0.0547	0.0641	0	0	0	0	0	5-NOISE	EC1	F	3	5703
940	2005-02-18	5	0.1638	0.0275	0.0266	0.042	0.0677	0	0	0	0	0	5-NOISE	EC1	F	3	5703
941	2005-02-18	5	0.1357	0.019	0.0232	0.0405	0.053	0	0	0	0	0	5-NOISE	EC1	F	3	5703
942	2005-02-18	6	0.1159	0.0156	0.0167	0.018	0.0243	0.0413	0	0	0	0	6i	EC1	F	3	5703
943	2005-02-18	6	0.1737	0.0206	0.0217	0.03	0.0441	0.0573	0	0	0	0	6i	EC1	F	3	5703
944	2005-02-18	6	0.1532	0.0209	0.021	0.0231	0.0361	0.0521	0	0	0	0	6i	EC1	F	3	5703
945	2005-02-18	6	0.2162	0.0304	0.0363	0.0425	0.0465	0.0605	0	0	0	0	6i	EC1	F	3	5703
946	2005-02-18	6	0.1121	0.0172	0.0194	0.0124	0.0272	0.0359	0	0	0	0	6i	EC1	F	3	5703
947	2005-02-18	6	0.1338	0.0191	0.0201	0.022	0.028	0.0446	0	0	0	0	6i	EC1	F	3	5703
948	2005-02-18	6	0.1553	0.0154	0.0184	0.0265	0.0375	0.0575	0	0	0	0	6i	EC1	F	3	5703
949	2005-02-18	6	0.1806	0.0152	0.0321	0.0328	0.0348	0.0657	0	0	0	0	6i	EC1	F	3	5703
950	2005-02-18	7	0.2381	0.0196	0.0207	0.0265	0.0376	0.0533	0.0804	0	0	0	7i	EC1	F	3	5703
951	2005-02-18	7	0.1596	0.0197	0.0109	0.0098	0.0276	0.0404	0.0512	0	0	0	7i	EC1	F	3	5703
952	2005-02-18	7	0.1874	0.01	0.0241	0.0208	0.0332	0.0407	0.0586	0	0	0	7i	EC1	F	3	5703
953	2005-02-18	7	0.2138	0.0227	0.0247	0.0276	0.0334	0.044	0.0614	0	0	0	7i	EC1	F	3	5703
954	2005-02-18	7	0.1944	0.0188	0.0205	0.0244	0.0274	0.0474	0.0559	0	0	0	7i	EC1	F	3	5703
955	2005-02-18	7	0.1592	0.0223	0.0173	0.0188	0.0222	0.0336	0.045	0	0	0	7i	EC1	F	3	5703
956	2005-02-18	7	0.1802	0.0202	0.0215	0.0225	0.0243	0.0344	0.0573	0	0	0	7i	EC1	F	3	5703
957	2005-02-18	7	0.2002	0.0169	0.0194	0.0206	0.0264	0.0478	0.0691	0	0	0	7i	EC1	F	3	5703
958	2005-02-18	8	0.1646	0.0159	0.0173	0.0182	0.019	0.0207	0.0287	0.0448	0	0	8i	EC1	F	3	5703
959	2005-02-18	9	0.2393	0.0166	0.0142	0.026	0.0372	0.0279	0.0301	0.0362	0.0511	0	9i	EC1	F	3	5703
960	2005-02-18	9	0.1913	0.0155	0.016	0.0166	0.0179	0.0192	0.0239	0.0351	0.0471	0	9i	EC1	F	3	5703
961	2005-02-27	4	0.5212	0.2545	0.1509	0.1158	0	0	0	0	0	0	4D	EC1	F	3	5722
962	2005-02-27	4	0.5141	0.2459	0.1437	0.1245	0	0	0	0	0	0	4D	EC1	F	3	5722
963	2005-02-27	4	0.4998	0.2429	0.1454	0.1115	0	0	0	0	0	0	4D	EC1	F	3	5722
964	2005-02-27	4	0.5009	0.2342	0.1572	0.1095	0	0	0	0	0	0	4D	EC1	F	3	5722
965	2005-02-27	4	0.4992	0.2398	0.1449	0.1145	0	0	0	0	0	0	4D	EC1	F	3	5722
966	2005-02-27	4	0.5091	0.2493	0.1418	0.118	0	0	0	0	0	0	4D	EC1	F	3	5722
967	2005-02-27	4	0.5197	0.2526	0.1383	0.1288	0	0	0	0	0	0	4D	EC1	F	3	5722
968	2005-03-02	5	0.342	0.097	0.1056	0.0772	0.0622	0	0	0	0	0	5R1	EC1	F	3	5560
969	2005-03-02	5	0.3407	0.0972	0.0996	0.0817	0.0622	0	0	0	0	0	5R1	EC1	F	3	5560
970	2005-03-02	5	0.3495	0.1023	0.0929	0.0875	0.0668	0	0	0	0	0	5R1	EC1	F	3	5560
971	2005-03-02	5	0.3483	0.0966	0.0976	0.0854	0.0687	0	0	0	0	0	5R1	EC1	F	3	5560
972	2005-03-06	4	0.5715	0.2724	0.1821	0.117	0	0	0	0	0	0	4D	EC1	F	3	5722
973	2005-03-06	4	0.5623	0.2479	0.1939	0.1205	0	0	0	0	0	0	4D	EC1	F	3	5722
974	2005-03-06	4	0.5556	0.2682	0.1715	0.1159	0	0	0	0	0	0	4D	EC1	F	3	5722
975	2005-03-06	4	0.5642	0.2764	0.1713	0.1165	0	0	0	0	0	0	4D	EC1	F	3	5722
976	2005-03-06	4	0.5637	0.2669	0.176	0.1208	0	0	0	0	0	0	4D	EC1	F	3	5722
977	2005-03-06	4	0.5643	0.2616	0.1795	0.1232	0	0	0	0	0	0	4D	EC1	F	3	5722
978	2005-03-06	4	0.557	0.247	0.1885	0.1215	0	0	0	0	0	0	4D	EC1	F	3	5722
979	2005-03-06	4	0.5594	0.2516	0.173	0.1348	0	0	0	0	0	0	4D	EC1	F	3	5722
980	2005-03-06	5	0.6318	0.0668	0.1336	0.1563	0.2751	0	0	0	0	0	5-NOISE	EC1	F	3	5727
981	2005-03-06	5	0.7261	0.2047	0.2222	0.1563	0.1429	0	0	0	0	0	1+1+3	EC1	F	3	5727
982	2005-03-06	6	0.645	0.059	0.0899	0.1153	0.1914	0.1894	0	0	0	0	6-NOISE	EC1	F	3	5727
983	2005-03-06	7	0.5966	0.0498	0.0715	0.0858	0.1064	0.1351	0.148	0	0	0	7i	EC1	F	3	5727
984	2005-03-09	4	0.541	0.2042	0.2011	0.1357	0	0	0	0	0	0	4D	EC1	F	3	5722
985	2005-03-09	4	0.5337	0.2405	0.1703	0.1229	0	0	0	0	0	0	4D	EC1	F	3	5722
986	2005-03-09	4	0.5263	0.2468	0.1718	0.1077	0	0	0	0	0	0	4D	EC1	F	3	5722
987	2005-03-09	4	0.5284	0.2382	0.1806	0.1096	0	0	0	0	0	0	4D	EC1	F	3	5722
988	2005-03-09	4	0.5269	0.2496	0.1697	0.1076	0	0	0	0	0	0	4D	EC1	F	3	5722
989	2005-03-09	4	0.5267	0.2661	0.1535	0.1071	0	0	0	0	0	0	4D	EC1	F	3	5722
990	2005-03-09	4	0.517	0.2378	0.1661	0.1131	0	0	0	0	0	0	4D	EC1	F	3	5722
991	2005-03-09	4	0.5172	0.2573	0.1544	0.1055	0	0	0	0	0	0	4D	EC1	F	3	5722
992	2005-03-09	4	0.5041	0.245	0.153	0.1061	0	0	0	0	0	0	4D	EC1	F	3	5722
993	2005-03-09	4	0.5167	0.2383	0.1775	0.1009	0	0	0	0	0	0	4D	EC1	F	3	5722
994	2005-03-09	4	0.5591	0.2646	0.1762	0.1183	0	0	0	0	0	0	4D	EC1	F	3	5722
995	2005-03-09	4	0.5661	0.261	0.1877	0.1174	0	0	0	0	0	0	4D	EC1	F	3	5722
996	2005-03-09	4	0.5865	0.2697	0.1865	0.1303	0	0	0	0	0	0	4D	EC1	F	3	5722
997	2005-03-09	4	0.5719	0.271	0.1728	0.1281	0	0	0	0	0	0	4D	EC1	F	3	5722
998	2005-03-09	4	0.5505	0.2556	0.1729	0.122	0	0	0	0	0	0	4D	EC1	F	3	5722
999	2005-03-09	4	0.523	0.2521	0.1539	0.117	0	0	0	0	0	0	4D	EC1	F	3	5722
1000	2005-03-09	4	0.5247	0.2579	0.1473	0.1195	0	0	0	0	0	0	4D	EC1	F	3	5722
1001	2005-03-09	4	0.5191	0.2494	0.1473	0.1224	0	0	0	0	0	0	4D	EC1	F	3	5722
1002	2005-03-09	4	0.5249	0.2531	0.1521	0.1197	0	0	0	0	0	0	4D	EC1	F	3	5722
1003	2005-03-09	4	0.5207	0.2496	0.1587	0.1124	0	0	0	0	0	0	4D	EC1	F	3	5722
1004	2005-03-09	5	0.6937	0.1958	0.2096	0.136	0.1523	0	0	0	0	0	1+1+3	EC1	F	3	5561
1005	2005-03-09	5	0.675	0.2078	0.1836	0.1403	0.1433	0	0	0	0	0	5-NOISE	EC1	F	3	5561
1006	2005-03-09	5	0.7411	0.2431	0.2027	0.1466	0.1487	0	0	0	0	0	1+1+3	EC1	F	3	5561
1007	2005-03-09	5	0.717	0.2275	0.1975	0.1514	0.1406	0	0	0	0	0	1+1+3	EC1	F	3	5561
1008	2005-03-09	5	0.7412	0.2253	0.2116	0.1516	0.1527	0	0	0	0	0	1+1+3	EC1	F	3	5561
1009	2005-03-09	5	0.7373	0.2351	0.193	0.1552	0.154	0	0	0	0	0	1+1+3	EC1	F	3	5561
1010	2005-03-09	5	0.727	0.2212	0.1993	0.1576	0.1489	0	0	0	0	0	1+1+3	EC1	F	3	5561
1011	2008-03-23	4	0.534	0.2649	0.1591	0.11	0	0	0	0	0	0	4D	EC1	F	3	5722
1012	2008-03-23	4	0.5145	0.2598	0.1542	0.1005	0	0	0	0	0	0	4D	EC1	F	3	5722
1013	2008-03-23	4	0.5146	0.2459	0.1641	0.1046	0	0	0	0	0	0	4D	EC1	F	3	5722
1014	2008-03-23	4	0.5121	0.237	0.1686	0.1065	0	0	0	0	0	0	4D	EC1	F	3	5722
1015	2008-03-23	4	0.5306	0.2499	0.1659	0.1148	0	0	0	0	0	0	4D	EC1	F	3	5722
1016	2008-03-23	4	0.5156	0.2457	0.1617	0.1082	0	0	0	0	0	0	4D	EC1	F	3	5722
1017	2008-03-23	4	0.507	0.2415	0.1576	0.1079	0	0	0	0	0	0	4D	EC1	F	3	5722
1018	2008-03-23	4	0.5332	0.2277	0.1772	0.1283	0	0	0	0	0	0	4D	EC1	F	3	5722
1019	2008-03-23	5	0.3122	0.0833	0.1037	0.0629	0.0623	0	0	0	0	0	5R1	EC1	F	3	5727
1020	2008-03-23	5	0.3342	0.0836	0.1045	0.063	0.0831	0	0	0	0	0	5R1	EC1	F	3	5727
1021	2008-03-23	5	0.7922	0.2296	0.2524	0.1671	0.1431	0	0	0	0	0	1+1+3	EC1	F	3	5727
1022	2008-03-23	5	0.752	0.2093	0.2493	0.1533	0.1401	0	0	0	0	0	1+1+3	EC1	F	3	5727
1023	2008-03-23	5	0.7515	0.2228	0.226	0.164	0.1387	0	0	0	0	0	1+1+3	EC1	F	3	5727
1024	2008-03-23	5	0.3256	0.1051	0.088	0.0667	0.0658	0	0	0	0	0	5R1	EC1	F	3	5727
1025	2008-03-23	5	0.3169	0.0901	0.0924	0.0688	0.0656	0	0	0	0	0	5R1	EC1	F	3	5727
1026	2008-03-23	5	0.7563	0.2132	0.234	0.1705	0.1386	0	0	0	0	0	1+1+3	EC1	F	3	5727
1027	2008-03-23	5	0.7241	0.2374	0.2099	0.1463	0.1305	0	0	0	0	0	1+1+3	EC1	F	3	5727
1028	2008-03-23	5	0.7811	0.2185	0.2501	0.169	0.1435	0	0	0	0	0	1+1+3	EC1	F	3	5727
1029	2008-03-23	5	0.7007	0.1958	0.221	0.1502	0.1337	0	0	0	0	0	1+1+3	EC1	F	3	5727
1030	2008-03-23	5	0.718	0.1694	0.2495	0.1532	0.1459	0	0	0	0	0	1+1+3	EC1	F	3	5727
1031	2008-03-23	5	0.7983	0.2461	0.2514	0.1615	0.1393	0	0	0	0	0	1+1+3	EC1	F	3	5727
1032	2008-03-23	5	0.7578	0.2226	0.2517	0.1538	0.1297	0	0	0	0	0	1+1+3	EC1	F	3	5727
1033	2008-03-23	5	0.6355	0.2438	0.1581	0.1141	0.1195	0	0	0	0	0	5-NOISE	EC1	F	3	5722
1034	2008-03-23	4	0.5175	0.2546	0.1517	0.1112	0	0	0	0	0	0	4D	EC1	F	3	5722
1035	2008-03-23	4	0.5223	0.2455	0.1463	0.1305	0	0	0	0	0	0	4D	EC1	F	3	5722
1036	2008-03-23	4	0.5217	0.258	0.1454	0.1183	0	0	0	0	0	0	4D	EC1	F	3	5722
1037	2008-03-23	5	0.3495	0.1	0.1085	0.0742	0.0668	0	0	0	0	0	5R1	EC1	F	3	5727
1038	2008-03-23	5	0.7301	0.2308	0.2303	0.1396	0.1294	0	0	0	0	0	1+1+3	EC1	F	3	5727
1039	2008-02-23	6	0.3889	0.0889	0.097	0.0701	0.0611	0.0718	0	0	0	0	6i	EC1	F	3	5727
1040	2008-02-23	8	0.5889	0.0479	0.0689	0.0758	0.0772	0.0825	0.1078	0.1288	0	0	8i	EC1	F	3	5727
1041	2008-02-23	8	0.6291	0.0983	0.0699	0.0741	0.0737	0.0774	0.0925	0.1432	0	0	8i	EC1	F	3	5727
1042	2008-02-23	9	0.4973	0.0551	0.0632	0.062	0.0611	0.0631	0.0599	0.0605	0.0724	0	9i	EC1	F	3	5727
1043	2008-02-23	4	0.5223	0.2601	0.1541	0.1081	0	0	0	0	0	0	4D	EC1	F	3	5722
1044	2008-02-23	4	0.5351	0.2549	0.165	0.1152	0	0	0	0	0	0	4D	EC1	F	3	5722
1045	2008-02-23	4	0.5325	0.2547	0.1704	0.1074	0	0	0	0	0	0	4D	EC1	F	3	5722
1046	2008-02-23	4	0.5288	0.2546	0.1646	0.1096	0	0	0	0	0	0	4D	EC1	F	3	5722
1047	2008-02-23	4	0.5143	0.2546	0.152	0.1077	0	0	0	0	0	0	4D	EC1	F	3	5722
1048	2008-02-23	4	0.5157	0.2559	0.1622	0.0976	0	0	0	0	0	0	4D	EC1	F	3	5722
1049	2008-02-23	4	0.5123	0.2471	0.161	0.1042	0	0	0	0	0	0	4D	EC1	F	3	5722
1050	2008-02-23	4	0.5068	0.2472	0.155	0.1046	0	0	0	0	0	0	4D	EC1	F	3	5722
1051	2008-02-23	4	0.5136	0.2433	0.1671	0.1032	0	0	0	0	0	0	4D	EC1	F	3	5722
1052	2008-02-23	4	0.5428	0.2645	0.1603	0.118	0	0	0	0	0	0	4D	EC1	F	3	5722
1053	2008-02-23	4	0.5415	0.2499	0.1776	0.114	0	0	0	0	0	0	4D	EC1	F	3	5722
1054	2008-02-23	4	0.5346	0.2521	0.1733	0.1092	0	0	0	0	0	0	4D	EC1	F	3	5722
1055	2008-02-23	4	0.5472	0.2383	0.1774	0.1315	0	0	0	0	0	0	4D	EC1	F	3	5722
1056	2008-02-23	4	0.5338	0.2384	0.1723	0.1231	0	0	0	0	0	0	4D	EC1	F	3	5722
1057	2008-02-23	5	0.6319	0.2478	0.1666	0.1189	0.0986	0	0	0	0	0	5-NOISE	EC1	F	3	5722
1058	2008-02-24	5	0.3525	0.1085	0.1008	0.08	0.0632	0	0	0	0	0	5R1	EC1	F	3	5560
1059	2008-02-24	5	0.3538	0.0914	0.1049	0.0863	0.0712	0	0	0	0	0	5R1	EC1	F	3	5560
1060	2008-02-24	5	0.3292	0.0929	0.0952	0.0772	0.0639	0	0	0	0	0	5R1	EC1	F	3	5560
1061	2008-02-24	5	0.3357	0.0908	0.1028	0.0831	0.059	0	0	0	0	0	5R1	EC1	F	3	5560
1062	2008-02-24	5	0.3466	0.0956	0.1007	0.0857	0.0646	0	0	0	0	0	5R1	EC1	F	3	5560
1063	2008-02-24	5	0.3405	0.1016	0.0985	0.0794	0.061	0	0	0	0	0	5R1	EC1	F	3	5560
1064	2008-02-24	5	0.3331	0.1005	0.0895	0.0807	0.0624	0	0	0	0	0	5R1	EC1	F	3	5560
1065	2008-02-24	5	0.3388	0.1002	0.0917	0.0797	0.0672	0	0	0	0	0	5R1	EC1	F	3	5560
1066	2008-02-24	5	0.3462	0.0984	0.0948	0.0827	0.0703	0	0	0	0	0	5R1	EC1	F	3	5560
1067	2008-02-24	5	0.3545	0.1053	0.102	0.0803	0.0669	0	0	0	0	0	5R1	EC1	F	3	5560
1068	2008-05-05	3	0.1897	0.087	0.1027	0	0	0	0	0	0	0	3R	EC1	F	3	6070/6068
1069	2008-05-05	3	0.1465	0.07	0.0765	0	0	0	0	0	0	0	3R	EC1	F	3	6070/6068
1070	2008-05-05	5	1.0542	0.4092	0.3068	0.1922	0.146	0	0	0	0	0	1+1+3	EC1	F	3	0
1071	2008-05-05	5	1.0023	0.3701	0.3294	0.1717	0.1311	0	0	0	0	0	1+1+3	EC1	F	3	0
1072	2008-05-05	5	1.0291	0.3716	0.3427	0.1866	0.1282	0	0	0	0	0	1+1+3	EC1	F	3	0
1073	2008-05-05	5	1.1752	0.4949	0.3342	0.1954	0.1507	0	0	0	0	0	5-NOISE	EC1	F	3	0
1074	2008-05-05	5	1.0692	0.4313	0.3092	0.1965	0.1322	0	0	0	0	0	1+1+3	EC1	F	3	0
1075	2008-05-05	5	1.2304	0.4137	0.4328	0.2216	0.1623	0	0	0	0	0	1+1+3	EC1	F	3	0
1076	2008-05-05	5	1.4931	0.5234	0.4875	0.2329	0.2493	0	0	0	0	0	1+1+3	EC1	F	3	5560
1077	2008-05-05	5	1.5048	0.5295	0.4852	0.2398	0.2503	0	0	0	0	0	1+1+3	EC1	F	3	5560
1078	2008-05-05	5	1.0713	0.4039	0.3495	0.1573	0.1606	0	0	0	0	0	1+1+3	EC1	F	3	0
1079	2009-02-11	5	1.2585	0.4527	0.4137	0.1842	0.2079	0	0	0	0	0	1+1+3	EC1	F	3	0
1080	2009-02-11	5	1.2953	0.4515	0.432	0.196	0.2158	0	0	0	0	0	1+1+3	EC1	F	3	0
1081	2009-02-11	5	1.3174	0.4577	0.4385	0.205	0.2162	0	0	0	0	0	1+1+3	EC1	F	3	0
1082	2009-02-11	5	1.3063	0.4518	0.4455	0.1949	0.2141	0	0	0	0	0	1+1+3	EC1	F	3	0
1083	2009-02-11	5	0.9402	0.3123	0.3811	0.1254	0.1214	0	0	0	0	0	5-NOISE	EC1	F	3	0
1084	2009-02-11	5	0.9081	0.3303	0.2796	0.1349	0.1633	0	0	0	0	0	1+1+3	EC1	F	3	0
1085	2009-02-11	5	0.8745	0.2714	0.2746	0.1711	0.1574	0	0	0	0	0	1+1+3	EC1	F	3	0
1086	2009-02-11	5	0.8565	0.3202	0.2608	0.1435	0.132	0	0	0	0	0	1+1+3	EC1	F	3	0
1087	2009-02-11	5	0.9663	0.3322	0.3259	0.1584	0.1498	0	0	0	0	0	1+1+3	EC1	F	3	0
1088	2009-02-11	5	1.0227	0.3346	0.329	0.1959	0.1632	0	0	0	0	0	1+1+3	EC1	F	3	0
1089	2009-02-11	5	0.8888	0.2497	0.3049	0.1641	0.1701	0	0	0	0	0	1+1+3	EC1	F	3	0
1090	2009-02-18	4	0.5628	0.2755	0.1709	0.1164	0	0	0	0	0	0	4D	EC1	F	3	5722
1091	2009-02-18	4	0.5457	0.2588	0.1767	0.1102	0	0	0	0	0	0	4D	EC1	F	3	5722
1092	2009-02-18	4	0.5503	0.2629	0.1737	0.1137	0	0	0	0	0	0	4D	EC1	F	3	5722
1093	2009-02-18	4	0.5722	0.2702	0.1766	0.1254	0	0	0	0	0	0	4D	EC1	F	3	5722
1094	2009-02-18	4	0.5558	0.2634	0.1674	0.125	0	0	0	0	0	0	4D	EC1	F	3	5722
1095	2009-02-18	4	0.5691	0.2665	0.173	0.1296	0	0	0	0	0	0	4D	EC1	F	3	5722
1096	2009-02-18	4	0.5599	0.2624	0.1754	0.1221	0	0	0	0	0	0	4D	EC1	F	3	5722
1097	2009-02-18	4	0.5383	0.25	0.1732	0.1151	0	0	0	0	0	0	4D	EC1	F	3	5722
1098	2009-02-18	4	0.5419	0.2572	0.1693	0.1154	0	0	0	0	0	0	4D	EC1	F	3	5722
1099	2009-02-18	4	0.5176	0.2488	0.1651	0.1037	0	0	0	0	0	0	4D	EC1	F	3	5722
1100	2009-02-18	4	0.5171	0.2539	0.1553	0.1079	0	0	0	0	0	0	4D	EC1	F	3	5722
1101	2009-02-18	4	0.5118	0.2556	0.1579	0.0983	0	0	0	0	0	0	4D	EC1	F	3	5722
1102	2009-02-18	4	0.5273	0.2519	0.1634	0.112	0	0	0	0	0	0	4D	EC1	F	3	5722
1103	2009-02-18	4	0.5361	0.2572	0.1724	0.1065	0	0	0	0	0	0	4D	EC1	F	3	5722
1104	2009-02-18	4	0.551	0.2599	0.1704	0.1207	0	0	0	0	0	0	4D	EC1	F	3	5722
1105	2009-02-18	4	0.5446	0.2444	0.1942	0.106	0	0	0	0	0	0	4D	EC1	F	3	5722
1106	2009-02-18	5	0.3354	0.0912	0.1024	0.0816	0.0602	0	0	0	0	0	5R1	EC1	F	3	5560
1107	2009-02-18	5	0.343	0.105	0.0985	0.0755	0.064	0	0	0	0	0	5R1	EC1	F	3	5560
1108	2009-02-09	5	0.7703	0.2488	0.221	0.1534	0.1471	0	0	0	0	0	1+1+3	EC1	F	3	5561
1109	2009-02-09	5	0.7625	0.2363	0.2155	0.1573	0.1534	0	0	0	0	0	1+1+3	EC1	F	3	5561
1110	2009-02-09	5	0.7399	0.2336	0.2079	0.1579	0.1405	0	0	0	0	0	1+1+3	EC1	F	3	5561
1111	2009-02-09	5	0.7292	0.2319	0.1927	0.1569	0.1477	0	0	0	0	0	1+1+3	EC1	F	3	5561
1112	2009-02-09	5	0.7221	0.2254	0.199	0.1515	0.1462	0	0	0	0	0	1+1+3	EC1	F	3	5561
1113	2009-02-09	5	0.7476	0.2228	0.2189	0.1613	0.1446	0	0	0	0	0	1+1+3	EC1	F	3	5561
1114	2009-02-09	5	0.7805	0.2378	0.236	0.1631	0.1436	0	0	0	0	0	1+1+3	EC1	F	3	5561
1115	2009-02-09	5	0.763	0.232	0.2166	0.1647	0.1497	0	0	0	0	0	1+1+3	EC1	F	3	5561
1116	2009-02-09	5	0.7398	0.2288	0.2063	0.1508	0.1539	0	0	0	0	0	1+1+3	EC1	F	3	5561
1117	2009-02-09	5	0.7597	0.2329	0.2168	0.1634	0.1466	0	0	0	0	0	1+1+3	EC1	F	3	5561
1118	2009-02-09	5	0.75	0.2307	0.1974	0.159	0.1629	0	0	0	0	0	1+1+3	EC1	F	3	5561
1119	2009-02-09	5	0.7546	0.2405	0.1959	0.1587	0.1595	0	0	0	0	0	1+1+3	EC1	F	3	5561
1120	2009-02-09	5	0.7521	0.2232	0.2087	0.1674	0.1528	0	0	0	0	0	1+1+3	EC1	F	3	5561
1121	2009-02-09	5	0.3337	0.0943	0.0956	0.0735	0.0703	0	0	0	0	0	5R1	EC1	F	3	5560
1122	2009-02-09	5	0.3382	0.1012	0.0941	0.0761	0.0668	0	0	0	0	0	5R1	EC1	F	3	5560
1123	2009-02-09	5	0.3343	0.0994	0.0971	0.0799	0.0579	0	0	0	0	0	5R1	EC1	F	3	5560
1124	2009-02-09	5	0.3505	0.0979	0.0989	0.0864	0.0673	0	0	0	0	0	5R1	EC1	F	3	5560
1125	2009-02-09	5	0.7221	0.2254	0.199	0.1515	0.1462	0	0	0	0	0	1+1+3	EC1	F	3	5561
1126	2009-02-09	5	0.7877	0.2475	0.2255	0.1538	0.1609	0	0	0	0	0	1+1+3	EC1	F	3	5561
1127	2010-02-02	4	0.5324	0.2611	0.1495	0.1218	0	0	0	0	0	0	4D	EC1	F	3	0
1128	2010-02-02	4	0.5212	0.2599	0.1493	0.112	0	0	0	0	0	0	4D	EC1	F	3	0
1129	2010-02-02	4	0.5175	0.2477	0.1585	0.1113	0	0	0	0	0	0	4D	EC1	F	3	0
1130	2010-02-02	4	0.5112	0.2485	0.1602	0.1025	0	0	0	0	0	0	4D	EC1	F	3	0
1131	2010-02-02	4	0.52	0.2562	0.1569	0.1069	0	0	0	0	0	0	4D	EC1	F	3	0
1132	2010-02-02	4	0.505	0.2476	0.1613	0.0961	0	0	0	0	0	0	4D	EC1	F	3	0
1133	2010-02-02	4	0.5312	0.2581	0.1591	0.114	0	0	0	0	0	0	4D	EC1	F	3	0
1134	2010-02-02	4	0.5161	0.2478	0.1532	0.1151	0	0	0	0	0	0	4D	EC1	F	3	0
1135	2010-02-02	4	0.5272	0.2485	0.1687	0.11	0	0	0	0	0	0	4D	EC1	F	3	0
1136	2010-02-02	4	0.5217	0.261	0.156	0.1047	0	0	0	0	0	0	4D	EC1	F	3	0
1137	2010-02-02	4	0.5347	0.2525	0.1698	0.1124	0	0	0	0	0	0	4D	EC1	F	3	0
1138	2010-02-02	4	0.524	0.2565	0.1591	0.1084	0	0	0	0	0	0	4D	EC1	F	3	0
1139	2010-02-02	4	0.5066	0.2496	0.1407	0.1163	0	0	0	0	0	0	4D	EC1	F	3	5722
1140	2010-02-02	4	0.5272	0.2454	0.1697	0.1121	0	0	0	0	0	0	4D	EC1	F	3	5722
1141	2010-02-02	4	0.5236	0.2626	0.1545	0.1065	0	0	0	0	0	0	4D	EC1	F	3	5722
1142	2010-02-02	4	0.5281	0.2602	0.1542	0.1137	0	0	0	0	0	0	4D	EC1	F	3	5722
1143	2010-02-02	4	0.5123	0.2531	0.1533	0.1059	0	0	0	0	0	0	4D	EC1	F	3	5722
1144	2010-02-02	4	0.4991	0.2498	0.1421	0.1072	0	0	0	0	0	0	4D	EC1	F	3	5722
1145	2010-02-02	4	0.5158	0.2463	0.1607	0.1088	0	0	0	0	0	0	4D	EC1	F	3	5722
1146	2010-02-02	4	0.5157	0.2549	0.1488	0.112	0	0	0	0	0	0	4D	EC1	F	3	5722
1147	2010-02-02	4	0.5074	0.2461	0.1541	0.1072	0	0	0	0	0	0	4D	EC1	F	3	5722
1148	2010-02-02	4	0.5229	0.2531	0.1619	0.1079	0	0	0	0	0	0	4D	EC1	F	3	5722
1149	2010-02-02	4	0.5108	0.2431	0.1553	0.1124	0	0	0	0	0	0	4D	EC1	F	3	5722
1150	2010-02-02	4	0.5103	0.2496	0.1512	0.1095	0	0	0	0	0	0	4D	EC1	F	3	5722
1151	2010-02-02	5	0.3575	0.1011	0.1004	0.0858	0.0702	0	0	0	0	0	5R1	EC1	F	3	5563
1152	2010-02-02	7	0.3487	0.0734	0.0581	0.0589	0.0515	0.0475	0.0593	0	0	0	7i	EC1	F	3	5563
1153	2010-02-02	4	0.5174	0.2486	0.1512	0.1176	0	0	0	0	0	0	4D	EC1	F	3	5722
1154	2010-02-02	4	0.5139	0.2428	0.1607	0.1104	0	0	0	0	0	0	4D	EC1	F	3	5722
1155	2010-02-02	4	0.5139	0.2435	0.1644	0.106	0	0	0	0	0	0	4D	EC1	F	3	5722
1156	2010-02-02	4	0.5116	0.2503	0.1596	0.1017	0	0	0	0	0	0	4D	EC1	F	3	5722
1157	2010-02-02	4	0.5087	0.2464	0.1612	0.1011	0	0	0	0	0	0	4D	EC1	F	3	5722
1158	2010-02-02	4	0.5109	0.2465	0.1614	0.103	0	0	0	0	0	0	4D	EC1	F	3	5722
1159	2010-02-02	4	0.5021	0.2501	0.1466	0.1054	0	0	0	0	0	0	4D	EC1	F	3	5722
1160	2010-02-02	4	0.5108	0.2366	0.1669	0.1073	0	0	0	0	0	0	4D	EC1	F	3	5722
1161	2010-02-02	4	0.5182	0.2462	0.1744	0.0976	0	0	0	0	0	0	4D	EC1	F	3	5722
1162	2010-02-02	4	0.5082	0.2512	0.1536	0.1034	0	0	0	0	0	0	4D	EC1	F	3	5722
1163	2010-02-02	4	0.5091	0.245	0.1558	0.1083	0	0	0	0	0	0	4D	EC1	F	3	5722
1164	2010-02-02	5	0.3654	0.1024	0.11	0.0812	0.0718	0	0	0	0	0	5R1	EC1	F	3	5563
1165	2010-02-02	5	1.1483	0.4078	0.3625	0.2023	0.1757	0	0	0	0	0	1+1+3	EC1	F	3	5563
1166	2010-02-02	5	1.2017	0.4017	0.393	0.2222	0.1848	0	0	0	0	0	1+1+3	EC1	F	3	5563
1167	2010-02-02	5	1.1732	0.3996	0.385	0.2016	0.187	0	0	0	0	0	1+1+3	EC1	F	3	5563
1168	2010-02-02	5	1.1896	0.3859	0.4225	0.184	0.1972	0	0	0	0	0	1+1+3	EC1	F	3	5563
1169	2010-02-02	5	0.3404	0.0959	0.095	0.0801	0.0694	0	0	0	0	0	5R1	EC1	F	3	5563
1170	2010-02-02	6	1.0021	0.3506	0.1928	0.1889	0.1548	0.115	0	0	0	0	6-NOISE	EC1	F	3	5722
1171	2010-02-02	7	1.1113	0.366	0.1996	0.1692	0.1399	0.1123	0.1243	0	0	0	7D1	EC1	F	3	5722
1172	2010-02-02	7	0.9353	0.2878	0.176	0.1514	0.1017	0.0794	0.139	0	0	0	7D1	EC1	F	3	5722
1173	2010-02-02	7	1.0224	0.3268	0.1995	0.162	0.1279	0.1095	0.0967	0	0	0	7D1	EC1	F	3	5722
1174	2010-02-02	7	1.1054	0.3626	0.1946	0.1737	0.1435	0.116	0.115	0	0	0	7D1	EC1	F	3	5722
1175	2010-02-02	7	1.1144	0.368	0.2012	0.1652	0.159	0.1267	0.0943	0	0	0	7D1	EC1	F	3	5722
1176	2010-02-02	7	1.138	0.3714	0.1962	0.1844	0.1555	0.1244	0.1061	0	0	0	7D1	EC1	F	3	5722
1177	2010-02-02	7	1.1419	0.3688	0.2019	0.1772	0.1594	0.1237	0.1109	0	0	0	7D1	EC1	F	3	5722
1178	2010-02-02	7	1.1076	0.3711	0.1969	0.185	0.1441	0.1097	0.1008	0	0	0	7D1	EC1	F	3	5722
1179	2010-02-02	7	1.1334	0.3669	0.1921	0.184	0.1585	0.1201	0.1118	0	0	0	7D1	EC1	F	3	5722
1180	2010-02-02	7	1.0508	0.3466	0.1949	0.1679	0.1266	0.0929	0.1219	0	0	0	7D1	EC1	F	3	5722
1181	2010-02-02	7	1.0695	0.3663	0.1895	0.1648	0.1458	0.1053	0.0978	0	0	0	7D1	EC1	F	3	5722
1182	2010-02-02	7	1.1205	0.3714	0.2046	0.1845	0.1465	0.1084	0.1051	0	0	0	7D1	EC1	F	3	5722
1183	2010-02-02	8	1.1916	0.2366	0.1962	0.1525	0.1431	0.1474	0.1519	0.1639	0	0	8R	EC1	F	3	5563
1184	2010-02-02	9	1.315	0.2511	0.1728	0.1522	0.1522	0.1482	0.1536	0.1384	0.1465	0	9R	EC1	F	3	5563
1185	2010-02-02	9	1.3654	0.2652	0.172	0.1583	0.1586	0.1512	0.1556	0.1506	0.1539	0	9R	EC1	F	3	5563
1186	2010-02-02	9	1.341	0.2874	0.1596	0.1526	0.1533	0.1512	0.1483	0.143	0.1456	0	9R	EC1	F	3	5563
1187	2010-02-02	10	1.6265	0.2414	0.185	0.1705	0.1563	0.1537	0.1494	0.1536	0.1588	0.2578	10R	EC1	F	3	5563
1188	2010-02-02	4	0.5286	0.2563	0.163	0.1093	0	0	0	0	0	0	4D	EC1	F	3	5722
1189	2010-02-11	4	0.4964	0.2282	0.1607	0.1075	0	0	0	0	0	0	4D	EC1	F	3	5722
1190	2010-02-11	4	0.4689	0.2334	0.1419	0.0936	0	0	0	0	0	0	4D	EC1	F	3	5722
1191	2010-02-11	4	0.4821	0.2351	0.1386	0.1084	0	0	0	0	0	0	4D	EC1	F	3	5722
1192	2010-02-11	4	0.5191	0.2527	0.1577	0.1087	0	0	0	0	0	0	4D	EC1	F	3	5722
1193	2010-02-11	4	0.4969	0.2543	0.1393	0.1033	0	0	0	0	0	0	4D	EC1	F	3	5722
1194	2010-02-11	4	0.4912	0.2373	0.1554	0.0985	0	0	0	0	0	0	4D	EC1	F	3	5722
1195	2010-02-11	4	0.4959	0.2269	0.1461	0.1229	0	0	0	0	0	0	4D	EC1	F	3	5722
1196	2010-02-11	4	0.5066	0.2419	0.1572	0.1075	0	0	0	0	0	0	4D	EC1	F	3	5722
1197	2010-02-11	4	0.5109	0.2569	0.1539	0.1001	0	0	0	0	0	0	4D	EC1	F	3	5722
1198	2010-02-11	4	0.51	0.2537	0.1506	0.1057	0	0	0	0	0	0	4D	EC1	F	3	5722
1199	2010-02-11	4	0.5081	0.2547	0.1536	0.0998	0	0	0	0	0	0	4D	EC1	F	3	5722
1200	2010-02-11	4	0.5087	0.2539	0.1578	0.097	0	0	0	0	0	0	4D	EC1	F	3	5722
1201	2010-02-11	4	0.5249	0.2407	0.1763	0.1079	0	0	0	0	0	0	4D	EC1	F	3	5722
1202	2010-02-11	4	0.4972	0.2227	0.1655	0.109	0	0	0	0	0	0	4D	EC1	F	3	5722
1203	2010-02-11	4	0.5145	0.2423	0.1666	0.1056	0	0	0	0	0	0	4D	EC1	F	3	5722
1204	2010-02-11	4	0.5125	0.2343	0.1721	0.1061	0	0	0	0	0	0	4D	EC1	F	3	5722
1205	2010-02-11	4	0.5179	0.2398	0.168	0.1101	0	0	0	0	0	0	4D	EC1	F	3	5722
1206	2010-02-11	4	0.5138	0.2367	0.1785	0.0986	0	0	0	0	0	0	4D	EC1	F	3	5722
1207	2010-02-11	5	0.3416	0.0924	0.1048	0.077	0.0674	0	0	0	0	0	5R1	EC1	F	3	5563
1208	2010-02-11	7	0.3412	0.0415	0.0616	0.0583	0.0622	0.0599	0.0577	0	0	0	7i	EC1	F	3	5563
1209	2010-02-11	8	0.3542	0.0366	0.052	0.058	0.053	0.0498	0.0482	0.0566	0	0	8i	EC1	F	3	5563
1210	2010-02-11	8	0.3662	0.0368	0.0551	0.0667	0.0516	0.0544	0.047	0.0546	0	0	8i	EC1	F	3	5563
1211	2010-02-12	5	1.3116	0.4502	0.4502	0.2097	0.2015	0	0	0	0	0	1+1+3	EC1	F	3	5727
1212	2010-02-12	5	1.3274	0.4613	0.4597	0.2036	0.2028	0	0	0	0	0	1+1+3	EC1	F	3	5727
1213	2010-02-12	5	0.4502	0.1061	0.1155	0.1051	0.1235	0	0	0	0	0	5R2	EC1	F	3	5727
1214	2010-02-12	5	0.4993	0.1299	0.1231	0.1102	0.1361	0	0	0	0	0	5R2	EC1	F	3	5727
1215	2010-02-12	5	0.5278	0.132	0.1319	0.1226	0.1413	0	0	0	0	0	5R2	EC1	F	3	5727
1216	2010-02-12	5	0.9861	0.3371	0.3156	0.1628	0.1706	0	0	0	0	0	1+1+3	EC1	F	3	5727
1217	2010-02-12	5	1.051	0.3643	0.348	0.1606	0.1781	0	0	0	0	0	1+1+3	EC1	F	3	5727
1218	2010-02-12	5	1.1604	0.4016	0.3679	0.1916	0.1993	0	0	0	0	0	1+1+3	EC1	F	3	5727
1219	2010-02-12	5	1.2574	0.4291	0.4461	0.1749	0.2073	0	0	0	0	0	1+1+3	EC1	F	3	5727
1220	2010-02-12	5	1.1198	0.3688	0.3793	0.1999	0.1718	0	0	0	0	0	1+1+3	EC1	F	3	5727
1221	2010-02-12	5	1.0852	0.3544	0.3746	0.1779	0.1783	0	0	0	0	0	1+1+3	EC1	F	3	5727
1222	2010-02-12	5	1.0926	0.3627	0.3476	0.2041	0.1782	0	0	0	0	0	1+1+3	EC1	F	3	5727
1223	2010-02-12	5	0.9213	0.3019	0.3036	0.163	0.1528	0	0	0	0	0	1+1+3	EC1	F	3	5727
1224	2010-02-12	6	0.5644	0.111	0.1247	0.0822	0.1032	0.1433	0	0	0	0	6i	EC1	F	3	5727
1225	2010-02-12	6	0.5175	0.1019	0.1137	0.0836	0.0832	0.1351	0	0	0	0	6i	EC1	F	3	5727
1226	2010-02-12	6	0.4552	0.0674	0.121	0.0846	0.0823	0.0999	0	0	0	0	6i	EC1	F	3	5727
1227	2010-02-12	6	0.4401	0.0688	0.1288	0.0754	0.0746	0.0925	0	0	0	0	6i	EC1	F	3	5727
1228	2010-02-12	6	0.6241	0.1243	0.1247	0.1126	0.1137	0.1488	0	0	0	0	6i	EC1	F	3	5727
1229	2010-02-12	6	1.0007	0.3878	0.1972	0.1758	0.1329	0.107	0	0	0	0	6-NOISE	EC1	F	3	5722
1230	2010-02-12	6	0.9683	0.3829	0.1839	0.1719	0.1387	0.0909	0	0	0	0	6-NOISE	EC1	F	3	5722
1231	2010-02-12	6	1.0188	0.396	0.1996	0.1834	0.1297	0.1101	0	0	0	0	6-NOISE	EC1	F	3	5722
1232	2010-02-12	6	0.9957	0.319	0.1973	0.1523	0.1178	0.2093	0	0	0	0	6-NOISE	EC1	F	3	5722
1233	2010-02-12	7	1.0237	0.3393	0.1832	0.1651	0.1253	0.0856	0.1252	0	0	0	7D1	EC1	F	3	5722
1234	2010-02-12	7	1.1149	0.3871	0.1881	0.1776	0.1294	0.1097	0.123	0	0	0	7D1	EC1	F	3	5722
1235	2010-02-12	7	1.0482	0.3452	0.1856	0.1644	0.1383	0.105	0.1097	0	0	0	7D1	EC1	F	3	5722
1236	2010-02-12	7	0.9554	0.3235	0.1753	0.1495	0.1181	0.0995	0.0895	0	0	0	7D1	EC1	F	3	5722
1237	2010-02-12	7	1.0692	0.3662	0.1975	0.1632	0.1306	0.0959	0.1158	0	0	0	7D1	EC1	F	3	5722
1238	2010-02-12	7	0.9915	0.3041	0.1769	0.154	0.1195	0.106	0.131	0	0	0	7D1	EC1	F	3	5722
1239	2010-02-12	7	1.0424	0.3093	0.1923	0.1778	0.1363	0.1101	0.1166	0	0	0	7D1	EC1	F	3	5722
1240	2010-02-12	7	1.0295	0.329	0.1949	0.163	0.1317	0.1009	0.11	0	0	0	7D1	EC1	F	3	5722
1241	2010-02-12	7	1.0233	0.3116	0.1883	0.168	0.1386	0.1081	0.1087	0	0	0	7D1	EC1	F	3	5722
1242	2010-02-12	8	1.56	0.416	0.3853	0.1406	0.1402	0.1534	0.1561	0.1684	0	0	8D	EC1	F	3	5727
1243	2010-02-12	8	1.3054	0.4164	0.2024	0.1944	0.1321	0.0973	0.0984	0.1644	0	0	8R	EC1	F	3	5722
1244	2010-02-12	8	1.1589	0.3755	0.1878	0.1583	0.1418	0.091	0.0857	0.1188	0	0	8R	EC1	F	3	5722
1245	2010-02-12	5	1.1851	0.4262	0.391	0.1778	0.1901	0	0	0	0	0	1+1+3	EC1	F	3	5727
1246	2010-02-12	8	1.2496	0.4091	0.2181	0.1625	0.0994	0.163	0.0888	0.1087	0	0	8R	EC1	F	3	5722
1247	2010-02-12	5	1.1607	0.407	0.3791	0.1754	0.1992	0	0	0	0	0	1+1+3	EC1	F	3	5727
1248	2010-02-12	5	1.2242	0.4498	0.4216	0.16	0.1928	0	0	0	0	0	1+1+3	EC1	F	3	5727
1249	2010-02-12	5	1.2146	0.426	0.4038	0.1863	0.1985	0	0	0	0	0	1+1+3	EC1	F	3	5727
1250	2010-02-12	5	0.4809	0.1107	0.1204	0.1186	0.1312	0	0	0	0	0	5R2	EC1	F	3	5727
1251	2010-02-12	5	0.4765	0.1132	0.1251	0.1051	0.1331	0	0	0	0	0	5R2	EC1	F	3	5727
1252	2010-02-12	5	0.4171	0.0968	0.1021	0.0981	0.1201	0	0	0	0	0	5R2	EC1	F	3	5727
1253	2010-02-12	5	0.4687	0.1123	0.1214	0.1108	0.1242	0	0	0	0	0	5R2	EC1	F	3	5727
1254	2010-02-12	5	0.4882	0.1145	0.1232	0.1095	0.141	0	0	0	0	0	5R2	EC1	F	3	5727
1255	2010-02-12	5	0.9064	0.2957	0.2963	0.1653	0.1491	0	0	0	0	0	1+1+3	EC1	F	3	5727
1256	2010-02-12	5	0.9674	0.3193	0.3263	0.1481	0.1737	0	0	0	0	0	1+1+3	EC1	F	3	5727
1257	2010-02-12	5	1.2018	0.4202	0.3875	0.1898	0.2043	0	0	0	0	0	1+1+3	EC1	F	3	5727
1258	2010-02-12	5	1.2109	0.4134	0.4116	0.1878	0.1981	0	0	0	0	0	1+1+3	EC1	F	3	5727
1259	2010-02-12	5	1.2164	0.4422	0.4145	0.161	0.1987	0	0	0	0	0	1+1+3	EC1	F	3	5727
1260	2010-02-12	5	1.1968	0.4266	0.3844	0.1978	0.188	0	0	0	0	0	1+1+3	EC1	F	3	5727
1261	2010-02-12	5	1.1986	0.3755	0.4331	0.2022	0.1878	0	0	0	0	0	1+1+3	EC1	F	3	5727
1262	2010-02-12	5	1.318	0.4591	0.4284	0.1995	0.231	0	0	0	0	0	1+1+3	EC1	F	3	5727
1263	2010-02-12	5	1.4078	0.4605	0.4537	0.2619	0.2317	0	0	0	0	0	1+1+3	EC1	F	3	5727
1264	2010-02-12	5	1.439	0.4856	0.4567	0.25	0.2467	0	0	0	0	0	1+1+3	EC1	F	3	5727
1265	2010-02-12	5	1.4009	0.484	0.4567	0.2244	0.2358	0	0	0	0	0	1+1+3	EC1	F	3	5727
1266	2010-02-12	5	1.3654	0.4354	0.4557	0.2429	0.2314	0	0	0	0	0	1+1+3	EC1	F	3	5727
1267	2010-02-12	5	1.3943	0.447	0.4817	0.2347	0.2309	0	0	0	0	0	1+1+3	EC1	F	3	5727
1268	2010-02-12	5	1.0039	0.4297	0.2193	0.1758	0.1791	0	0	0	0	0	5-NOISE	EC1	F	3	5722
1269	2010-02-12	6	0.5877	0.1215	0.1166	0.0974	0.1017	0.1505	0	0	0	0	6i	EC1	F	3	5727
1270	2010-02-12	6	0.3763	0.0739	0.0941	0.0581	0.0669	0.0833	0	0	0	0	6i	EC1	F	3	5727
1271	2010-02-12	6	1.3485	0.4566	0.429	0.2164	0.0214	0.2251	0	0	0	0	6-NOISE	EC1	F	3	5727
1272	2010-02-12	6	1.0549	0.4261	0.2159	0.1662	0.1336	0.1131	0	0	0	0	6-NOISE	EC1	F	3	5722
1273	2010-02-12	10	0.7746	0.0439	0.1163	0.092	0.0632	0.0705	0.0817	0.0846	0.0952	0.1272	10i	EC1	F	3	5727
1274	2010-02-12	4	0.2454	0.0678	0.0728	0.1048	0	0	0	0	0	0	4R1	EC1	F	3	0
1275	2010-02-12	4	0.2643	0.0577	0.069	0.1376	0	0	0	0	0	0	4R1	EC1	F	3	0
1276	2010-02-12	5	1.3527	0.4583	0.4364	0.2352	0.2228	0	0	0	0	0	1+1+3	EC1	F	3	5560
1277	2010-02-12	5	1.2771	0.4536	0.4342	0.1862	0.2031	0	0	0	0	0	1+1+3	EC1	F	3	5560
1278	2010-02-12	5	1.2514	0.4501	0.4253	0.1804	0.1956	0	0	0	0	0	1+1+3	EC1	F	3	5560
1279	2010-02-12	5	1.2766	0.4482	0.419	0.2074	0.202	0	0	0	0	0	1+1+3	EC1	F	3	5560
1280	2010-02-12	5	1.257	0.4206	0.4292	0.2131	0.1941	0	0	0	0	0	1+1+3	EC1	F	3	5560
1281	2010-02-12	5	1.1831	0.3707	0.4154	0.2071	0.1899	0	0	0	0	0	1+1+3	EC1	F	3	5560
1282	2010-02-12	5	1.3224	0.4628	0.4476	0.2035	0.2085	0	0	0	0	0	1+1+3	EC1	F	3	5560
1283	2010-02-12	7	1.435	0.4926	0.2747	0.2248	0.1905	0.142	0.1104	0	0	0	7D1	EC1	F	3	5722
1284	2010-02-12	7	1.248	0.4424	0.2087	0.1688	0.1973	0.131	0.0998	0	0	0	7D1	EC1	F	3	5722
1285	2010-02-12	7	1.2756	0.4233	0.2323	0.1997	0.1648	0.1153	0.1402	0	0	0	7D1	EC1	F	3	5722
1286	2010-02-12	7	1.2436	0.4354	0.2182	0.1847	0.1711	0.1154	0.1188	0	0	0	7D1	EC1	F	3	5722
1287	2010-02-12	7	1.3107	0.4559	0.232	0.1878	0.1908	0.1343	0.1099	0	0	0	7D1	EC1	F	3	5722
1288	2010-02-12	7	1.2936	0.4518	0.2278	0.1943	0.1852	0.1245	0.11	0	0	0	7D1	EC1	F	3	5722
1289	2010-02-12	7	1.2786	0.4508	0.2127	0.2036	0.1706	0.1336	0.1073	0	0	0	7D1	EC1	F	3	5722
1290	2010-02-12	7	1.3499	0.4773	0.2244	0.2064	0.1883	0.1351	0.1184	0	0	0	7D1	EC1	F	3	5722
1291	2010-02-12	7	1.3075	0.4703	0.2173	0.2002	0.1868	0.1253	0.1076	0	0	0	7D1	EC1	F	3	5722
1292	2010-02-12	7	1.2526	0.4183	0.2219	0.1931	0.1673	0.1183	0.1337	0	0	0	7D1	EC1	F	3	5722
1293	2010-02-12	7	1.1938	0.3949	0.2106	0.1877	0.1657	0.1207	0.1142	0	0	0	7D1	EC1	F	3	5722
1294	2010-02-12	8	1.4033	0.4539	0.2178	0.2004	0.18	0.1238	0.1045	0.1229	0	0	8R	EC1	F	3	5722
1295	2010-02-12	8	1.4237	0.443	0.2304	0.1967	0.1852	0.1308	0.1181	0.1195	0	0	8R	EC1	F	3	5722
1296	2010-02-12	8	1.408	0.4368	0.2356	0.1877	0.1785	0.1398	0.1038	0.1258	0	0	8R	EC1	F	3	5722
1297	2010-02-12	7	1.1966	0.4201	0.2142	0.1828	0.1604	0.1083	0.1108	0	0	0	7D1	EC1	F	3	5722
1298	2010-02-12	5	0.5115	0.1134	0.1363	0.1171	0.1447	0	0	0	0	0	5R2	EC1	F	3	5727
1299	2010-02-12	5	0.5115	0.1296	0.1266	0.1055	0.1498	0	0	0	0	0	5R2	EC1	F	3	5727
1300	2010-02-12	5	0.5388	0.1152	0.1582	0.134	0.1314	0	0	0	0	0	5R2	EC1	F	3	5727
1301	2010-02-12	5	0.5544	0.1347	0.1438	0.1318	0.1441	0	0	0	0	0	5R2	EC1	F	3	5727
1302	2010-02-12	5	1.0543	0.4007	0.3836	0.177	0.093	0	0	0	0	0	1+1+3	EC1	F	3	5727
1303	2010-02-12	5	1.2384	0.4254	0.4145	0.2041	0.1944	0	0	0	0	0	1+1+3	EC1	F	3	5727
1304	2010-02-12	5	1.2219	0.4102	0.4131	0.2123	0.1863	0	0	0	0	0	1+1+3	EC1	F	3	5727
1305	2010-02-12	5	1.2579	0.418	0.4214	0.2116	0.2069	0	0	0	0	0	1+1+3	EC1	F	3	5727
1306	2010-02-12	5	1.3355	0.4608	0.4519	0.2008	0.222	0	0	0	0	0	1+1+3	EC1	F	3	5727
1307	2010-02-12	5	1.274	0.4534	0.4141	0.2	0.2065	0	0	0	0	0	1+1+3	EC1	F	3	5727
1308	2010-02-12	5	1.3365	0.4654	0.4457	0.2103	0.2151	0	0	0	0	0	1+1+3	EC1	F	3	5727
1309	2010-02-12	5	1.3661	0.4812	0.4411	0.2119	0.2319	0	0	0	0	0	1+1+3	EC1	F	3	5727
1310	2010-02-12	5	0.5209	0.1381	0.1308	0.1165	0.1355	0	0	0	0	0	5R2	EC1	F	3	5727
1311	2010-02-12	6	0.8735	0.3109	0.1846	0.1556	0.1247	0.0977	0	0	0	0	6-NOISE	EC1	F	3	5722
1312	2010-02-12	6	0.923	0.2911	0.2056	0.1804	0.1332	0.1127	0	0	0	0	6-NOISE	EC1	F	3	5722
1313	2010-02-12	6	1.0918	0.4171	0.2176	0.1772	0.1629	0.117	0	0	0	0	6-NOISE	EC1	F	3	5722
1314	2010-02-12	7	1.5214	0.4301	0.3609	0.1263	0.1525	0.1757	0.2759	0	0	0	7D2	EC1	F	3	5727
1315	2010-02-12	7	1.0057	0.3443	0.185	0.1546	0.1289	0.0963	0.0966	0	0	0	7D1	EC1	F	3	5722
1316	2010-02-12	7	1.2075	0.4307	0.1922	0.1871	0.1365	0.103	0.158	0	0	0	7D1	EC1	F	3	5722
1317	2010-02-12	7	1.1647	0.4125	0.1978	0.1836	0.1503	0.1108	0.1097	0	0	0	7D1	EC1	F	3	5722
1318	2010-02-12	7	1.2225	0.4306	0.2095	0.1909	0.1518	0.1068	0.1329	0	0	0	7D1	EC1	F	3	5722
1319	2010-02-12	7	1.2098	0.4372	0.2073	0.2025	0.142	0.113	0.1078	0	0	0	7D1	EC1	F	3	5722
1320	2010-02-12	7	1.2801	0.4407	0.2294	0.202	0.165	0.1227	0.1203	0	0	0	7D1	EC1	F	3	5722
1321	2010-02-12	7	1.2687	0.4476	0.2247	0.1832	0.1637	0.1316	0.1179	0	0	0	7D1	EC1	F	3	5722
1322	2010-02-12	7	1.2674	0.4361	0.2262	0.1805	0.1699	0.1203	0.1344	0	0	0	7D1	EC1	F	3	5722
1323	2010-02-12	7	1.2983	0.4536	0.2387	0.1925	0.1715	0.122	0.12	0	0	0	7D1	EC1	F	3	5722
1324	2010-02-12	9	0.8286	0.0778	0.1054	0.0872	0.0811	0.0788	0.0961	0.1233	0.1789	0	9i	EC1	F	3	5727
1325	2010-02-12	5	1.3178	0.4698	0.4308	0.2066	0.2106	0	0	0	0	0	1+1+3	EC1	F	3	5727
1326	2010-02-12	4	0.191	0.0563	0.0539	0.0808	0	0	0	0	0	0	4R1	EC1	F	3	0
1327	2010-02-12	4	0.2413	0.0578	0.0719	0.1116	0	0	0	0	0	0	4R1	EC1	F	3	0
1328	2010-02-12	5	0.2827	0.07	0.0601	0.0689	0.0837	0	0	0	0	0	5R1	EC1	F	3	0
1329	2010-02-12	5	1.3148	0.4553	0.4233	0.2304	0.2058	0	0	0	0	0	1+1+3	EC1	F	3	5727
1330	2010-02-12	5	1.351	0.4659	0.459	0.2002	0.2259	0	0	0	0	0	1+1+3	EC1	F	3	5727
1331	2010-02-12	5	1.3043	0.4593	0.4413	0.2027	0.201	0	0	0	0	0	1+1+3	EC1	F	3	5727
1332	2010-02-12	5	1.3146	0.4535	0.4525	0.1915	0.2171	0	0	0	0	0	1+1+3	EC1	F	3	5727
1333	2010-02-12	5	0.5062	0.1168	0.1485	0.1156	0.1253	0	0	0	0	0	5R2	EC1	F	3	5727
1334	2010-02-12	5	0.4836	0.1152	0.1238	0.1197	0.1249	0	0	0	0	0	5R2	EC1	F	3	5727
1335	2010-02-12	5	0.487	0.121	0.125	0.1098	0.1312	0	0	0	0	0	5R2	EC1	F	3	5727
1336	2010-02-12	5	0.5254	0.1261	0.1213	0.1236	0.1544	0	0	0	0	0	5R2	EC1	F	3	5727
1337	2010-02-12	5	1.1647	0.424	0.3835	0.1764	0.1808	0	0	0	0	0	1+1+3	EC1	F	3	5727
1338	2010-02-12	5	1.2608	0.4491	0.3904	0.2172	0.2041	0	0	0	0	0	1+1+3	EC1	F	3	5727
1339	2010-02-12	5	0.5331	0.131	0.1366	0.1229	0.1426	0	0	0	0	0	5R2	EC1	F	3	5727
1340	2010-02-12	6	0.3387	0.072	0.0615	0.0611	0.0642	0.0799	0	0	0	0	6i	EC1	F	3	0
1341	2010-02-12	6	0.2001	0.0211	0.0247	0.0346	0.0459	0.0738	0	0	0	0	6i	EC1	F	3	0
1342	2010-02-12	6	1.4875	0.4286	0.4186	0.1942	0.1758	0.2703	0	0	0	0	6-NOISE	EC1	F	3	5727
1343	2010-02-12	6	0.9142	0.3221	0.1851	0.1498	0.1204	0.1368	0	0	0	0	6-NOISE	EC1	F	3	5722
1344	2010-02-12	6	0.8992	0.3238	0.1891	0.1685	0.1229	0.0949	0	0	0	0	6-NOISE	EC1	F	3	5722
1345	2010-02-12	6	1.027	0.3407	0.1997	0.289	0.0927	0.1049	0	0	0	0	6-NOISE	EC1	F	3	5722
1346	2010-02-12	6	0.9578	0.3408	0.2095	0.1646	0.1405	0.1024	0	0	0	0	6-NOISE	EC1	F	3	5722
1347	2010-02-12	6	1.0268	0.3851	0.2145	0.1791	0.1424	0.1057	0	0	0	0	6-NOISE	EC1	F	3	5722
1348	2010-02-12	7	1.0814	0.3545	0.2085	0.1777	0.1248	0.1037	0.1122	0	0	0	7D1	EC1	F	3	5722
1349	2010-02-12	7	1.208	0.4215	0.2191	0.1797	0.16	0.1228	0.1049	0	0	0	7D1	EC1	F	3	5722
1350	2010-02-12	7	1.1263	0.3827	0.2042	0.1512	0.1188	0.1048	0.1646	0	0	0	7D1	EC1	F	3	5722
1351	2010-02-12	7	1.1039	0.3969	0.1998	0.1619	0.1273	0.1024	0.1156	0	0	0	7D1	EC1	F	3	5722
1352	2010-02-12	7	1.0207	0.3554	0.1847	0.1538	0.1013	0.1095	0.116	0	0	0	7D1	EC1	F	3	5722
1353	2010-02-12	7	1.1416	0.3878	0.2347	0.1697	0.1334	0.1011	0.1149	0	0	0	7D1	EC1	F	3	5722
1354	2010-02-12	7	1.2079	0.4155	0.2217	0.1822	0.1482	0.1093	0.131	0	0	0	7D1	EC1	F	3	5722
1355	2010-02-12	7	1.1338	0.3751	0.2032	0.1823	0.1459	0.1217	0.1056	0	0	0	7D1	EC1	F	3	5722
1356	2010-02-12	8	1.2042	0.3771	0.1789	0.1746	0.1498	0.1017	0.0943	0.1278	0	0	8R	EC1	F	3	5722
1357	2010-02-12	5	1.3071	0.4339	0.448	0.2126	0.2126	0	0	0	0	0	1+1+3	EC1	F	3	5727
1358	2010-02-12	5	0.5115	0.1148	0.1235	0.1315	0.1417	0	0	0	0	0	5R2	EC1	F	3	5727
1359	2010-02-12	3	0.1588	0.0695	0.0893	0	0	0	0	0	0	0	3R	EC1	F	3	6070/6068
1360	2010-02-12	3	0.1286	0.0551	0.0735	0	0	0	0	0	0	0	3R	EC1	F	3	6070/6068
1361	2010-02-12	3	0.1507	0.0633	0.0874	0	0	0	0	0	0	0	3R	EC1	F	3	6070/6068
1362	2010-02-12	3	0.1172	0.0516	0.0656	0	0	0	0	0	0	0	3R	EC1	F	3	6070/6068
1363	2010-02-12	4	0.2914	0.0681	0.0768	0.1465	0	0	0	0	0	0	4R1	EC1	F	3	0
1364	2010-02-12	4	0.1516	0.0349	0.0477	0.069	0	0	0	0	0	0	4R1	EC1	F	3	0
1365	2010-02-12	4	0.2418	0.0674	0.0703	0.1041	0	0	0	0	0	0	4R1	EC1	F	3	0
1366	2010-02-12	4	0.2212	0.045	0.0596	0.1166	0	0	0	0	0	0	4R1	EC1	F	3	0
1367	2010-02-12	4	0.2468	0.0689	0.0796	0.0983	0	0	0	0	0	0	4R1	EC1	F	3	0
1368	2010-02-12	4	0.4999	0.2445	0.1463	0.1091	0	0	0	0	0	0	4D	EC1	F	3	5722
1369	2010-02-12	4	0.4846	0.2344	0.1425	0.1077	0	0	0	0	0	0	4D	EC1	F	3	5722
1370	2010-02-12	4	0.5067	0.2503	0.144	0.1124	0	0	0	0	0	0	4D	EC1	F	3	5722
1371	2010-02-12	4	0.5144	0.2545	0.1649	0.095	0	0	0	0	0	0	4D	EC1	F	3	5722
1372	2010-02-12	4	0.5084	0.2556	0.1539	0.0989	0	0	0	0	0	0	4D	EC1	F	3	5722
1373	2010-02-12	4	0.5102	0.2471	0.163	0.1001	0	0	0	0	0	0	4D	EC1	F	3	5722
1374	2010-02-12	5	0.2389	0.0524	0.0514	0.0564	0.0787	0	0	0	0	0	5R1	EC1	F	3	0
1375	2010-02-12	5	0.3322	0.0874	0.0976	0.075	0.0722	0	0	0	0	0	5R1	EC1	F	3	5727
1376	2010-02-12	5	0.3285	0.0876	0.0956	0.0742	0.0711	0	0	0	0	0	5R1	EC1	F	3	5727
1377	2010-02-12	5	0.3285	0.0856	0.0944	0.0764	0.0721	0	0	0	0	0	5R1	EC1	F	3	5727
1378	2010-02-12	5	0.3017	0.0802	0.0797	0.0738	0.068	0	0	0	0	0	5R1	EC1	F	3	5727
1379	2010-02-12	5	0.3051	0.0799	0.0829	0.0716	0.0707	0	0	0	0	0	5R1	EC1	F	3	5727
1380	2010-02-12	5	0.3197	0.0901	0.0879	0.0726	0.0691	0	0	0	0	0	5R1	EC1	F	3	5727
1381	2010-02-12	5	0.3205	0.0819	0.0938	0.0774	0.0674	0	0	0	0	0	5R1	EC1	F	3	5727
1382	2010-02-12	5	0.9954	0.3365	0.3285	0.1732	0.1572	0	0	0	0	0	1+1+3	EC1	F	3	5722
1383	2010-02-12	5	0.9714	0.3231	0.3124	0.1686	0.1673	0	0	0	0	0	1+1+3	EC1	F	3	5722
1384	2010-02-12	6	1.2108	0.388	0.2313	0.18	0.1725	0.239	0	0	0	0	6-NOISE	EC1	F	3	5722
1385	2010-02-12	7	1.3198	0.463	0.2211	0.2252	0.1524	0.1379	0.1202	0	0	0	7D1	EC1	F	3	5722
1386	2010-02-12	7	1.3654	0.4686	0.2534	0.186	0.1965	0.1479	0.113	0	0	0	7D1	EC1	F	3	5722
1387	2010-02-12	7	1.3539	0.4602	0.2459	0.2141	0.1668	0.132	0.1349	0	0	0	7D1	EC1	F	3	5722
1388	2010-02-12	7	1.3175	0.4468	0.2451	0.2057	0.1624	0.1372	0.1203	0	0	0	7D1	EC1	F	3	5722
1389	2010-02-12	7	1.361	0.4808	0.2458	0.2044	0.1829	0.1411	0.106	0	0	0	7D1	EC1	F	3	5722
1390	2010-02-12	7	1.3135	0.452	0.2391	0.179	0.192	0.1337	0.1177	0	0	0	7D1	EC1	F	3	5722
1391	2010-02-12	7	1.0573	0.3466	0.225	0.1557	0.1362	0.1037	0.0901	0	0	0	7D1	EC1	F	3	5722
1392	2010-02-12	7	1.1653	0.407	0.2006	0.1789	0.1508	0.115	0.113	0	0	0	7D1	EC1	F	3	5722
1393	2010-02-12	7	1.2562	0.434	0.219	0.1899	0.1678	0.1296	0.1159	0	0	0	7D1	EC1	F	3	5722
1394	2010-02-12	7	1.1481	0.3817	0.2193	0.1685	0.1471	0.1286	0.1029	0	0	0	7D1	EC1	F	3	5722
1395	2010-02-12	7	1.2613	0.4256	0.223	0.1823	0.1776	0.1383	0.1145	0	0	0	7D1	EC1	F	3	5722
1396	2010-02-12	7	1.2333	0.3995	0.239	0.1832	0.1644	0.1228	0.1244	0	0	0	7D1	EC1	F	3	5722
1397	2010-02-12	7	1.1908	0.3724	0.2385	0.1873	0.1603	0.1284	0.1039	0	0	0	7D1	EC1	F	3	5722
1398	2010-02-12	7	1.1825	0.4	0.2062	0.1804	0.1573	0.1108	0.1278	0	0	0	7D1	EC1	F	3	5722
1399	2010-02-12	7	1.2416	0.3907	0.2468	0.1709	0.1877	0.1351	0.1104	0	0	0	7D1	EC1	F	3	5722
1400	2010-02-12	7	1.368	0.4696	0.2395	0.2162	0.1939	0.14	0.1088	0	0	0	7D1	EC1	F	3	5722
1401	2010-02-12	7	1.4023	0.4931	0.2392	0.228	0.1873	0.1366	0.1181	0	0	0	7D1	EC1	F	3	5722
1402	2010-02-12	7	1.3111	0.4458	0.2334	0.2125	0.1601	0.1339	0.1254	0	0	0	7D1	EC1	F	3	5722
1403	2010-02-12	7	1.3608	0.4438	0.2554	0.2061	0.1867	0.1455	0.1233	0	0	0	7D1	EC1	F	3	5722
1404	2010-02-12	7	1.3359	0.4712	0.2401	0.2206	0.1454	0.1334	0.1252	0	0	0	7D1	EC1	F	3	5722
1405	2010-02-12	7	1.186	0.4198	0.2105	0.1838	0.1552	0.1071	0.1096	0	0	0	7D1	EC1	F	3	5722
1406	2010-02-12	7	1.3683	0.481	0.2444	0.2058	0.1782	0.1356	0.1233	0	0	0	7D1	EC1	F	3	5722
1407	2010-02-12	7	1.2712	0.4417	0.2287	0.1966	0.16	0.1339	0.1103	0	0	0	7D1	EC1	F	3	5722
1408	2010-02-12	7	1.1999	0.4073	0.206	0.1854	0.1676	0.1243	0.1093	0	0	0	7D1	EC1	F	3	5722
1409	2010-02-12	7	1.2267	0.3965	0.2479	0.1659	0.1645	0.1262	0.1257	0	0	0	7D1	EC1	F	3	5722
1410	2010-02-12	7	1.4059	0.4963	0.2428	0.2168	0.1873	0.1363	0.1264	0	0	0	7D1	EC1	F	3	5722
1411	2010-02-12	7	1.4214	0.4929	0.2549	0.2005	0.1983	0.1408	0.134	0	0	0	7D1	EC1	F	3	5722
1412	2010-02-12	7	1.4058	0.4867	0.264	0.2068	0.1975	0.1365	0.1143	0	0	0	7D1	EC1	F	3	5722
1413	2010-02-12	7	1.3303	0.4466	0.2285	0.1956	0.1977	0.1468	0.1151	0	0	0	7D1	EC1	F	3	5722
1414	2010-02-12	7	1.3566	0.4786	0.2423	0.2091	0.1766	0.1246	0.1254	0	0	0	7D1	EC1	F	3	5722
1415	2010-02-12	7	1.2949	0.4491	0.2221	0.2032	0.1735	0.1316	0.1154	0	0	0	7D1	EC1	F	3	5722
1416	2010-02-12	7	1.3408	0.4753	0.2427	0.2006	0.1808	0.1377	0.1037	0	0	0	7D1	EC1	F	3	5722
1417	2010-02-12	7	1.3091	0.43	0.2365	0.1975	0.1813	0.1421	0.1217	0	0	0	7D1	EC1	F	3	5722
1418	2010-02-12	7	1.233	0.3945	0.2329	0.1815	0.1714	0.117	0.1357	0	0	0	7D1	EC1	F	3	5722
1419	2010-02-12	7	1.3591	0.466	0.2502	0.185	0.1905	0.1381	0.1293	0	0	0	7D1	EC1	F	3	5722
1420	2010-02-12	8	1.3398	0.4263	0.2125	0.182	0.167	0.1286	0.1016	0.1218	0	0	8R	EC1	F	3	5722
1421	2010-02-12	7	1.3903	0.4721	0.2491	0.212	0.1886	0.1442	0.1243	0	0	0	7D1	EC1	F	3	5722
1422	2010-02-12	7	1.4311	0.4812	0.2679	0.2377	0.1766	0.1265	0.1412	0	0	0	7D1	EC1	F	3	5722
1423	2010-02-12	7	1.4182	0.5035	0.2328	0.2173	0.2074	0.1298	0.1274	0	0	0	7D1	EC1	F	3	5722
1424	2010-02-12	7	1.3738	0.4785	0.2425	0.2064	0.1928	0.1302	0.1234	0	0	0	7D1	EC1	F	3	5722
1425	2010-02-12	7	1.4175	0.4867	0.2546	0.22	0.1891	0.1451	0.122	0	0	0	7D1	EC1	F	3	5722
1426	2010-02-12	7	1.3311	0.464	0.2314	0.201	0.1763	0.1409	0.1175	0	0	0	7D1	EC1	F	3	5722
1427	2010-02-12	7	1.2846	0.4164	0.2175	0.2032	0.2026	0.1283	0.1166	0	0	0	7D1	EC1	F	3	5722
1428	2010-02-12	7	1.3299	0.4289	0.2339	0.2097	0.19	0.1505	0.1169	0	0	0	7D1	EC1	F	3	5722
1429	2010-02-12	7	1.3533	0.4368	0.2409	0.1982	0.1954	0.1586	0.1234	0	0	0	7D1	EC1	F	3	5722
1430	2010-02-12	7	1.357	0.4604	0.2357	0.2081	0.1965	0.1473	0.109	0	0	0	7D1	EC1	F	3	5722
1431	2010-03-03	3	0.133	0.0633	0.0697	0	0	0	0	0	0	0	3R	EC1	F	3	6070/6068
1432	2010-03-03	3	0.1281	0.0562	0.0719	0	0	0	0	0	0	0	3R	EC1	F	3	6070/6068
1433	2010-03-03	4	0.2359	0.1026	0.056	0.0773	0	0	0	0	0	0	4R1	EC1	F	3	0
1434	2010-03-03	4	0.2559	0.1287	0.0555	0.0717	0	0	0	0	0	0	4R1	EC1	F	3	0
1435	2010-03-03	4	0.1935	0.0511	0.0738	0.0686	0	0	0	0	0	0	4R1	EC1	F	3	0
1436	2010-03-03	4	0.3098	0.1447	0.0641	0.101	0	0	0	0	0	0	4R1	EC1	F	3	0
1437	2010-03-03	4	0.1425	0.0559	0.0413	0.0453	0	0	0	0	0	0	4R1	EC1	F	3	0
1438	2010-03-03	4	0.517	0.2513	0.1576	0.1081	0	0	0	0	0	0	4D	EC1	F	3	5561
1439	2010-03-03	4	0.5118	0.2495	0.1632	0.0991	0	0	0	0	0	0	4D	EC1	F	3	5561
1440	2010-03-03	4	0.4785	0.2242	0.1596	0.0947	0	0	0	0	0	0	4D	EC1	F	3	5561
1441	2010-03-03	4	0.4874	0.2338	0.1507	0.1029	0	0	0	0	0	0	4D	EC1	F	3	5561
1442	2010-03-03	4	0.4884	0.2347	0.152	0.1017	0	0	0	0	0	0	4D	EC1	F	3	5561
1443	2010-03-03	4	0.4981	0.2457	0.1433	0.1091	0	0	0	0	0	0	4D	EC1	F	3	5561
1444	2010-03-03	4	0.5042	0.2737	0.1302	0.1003	0	0	0	0	0	0	4D	EC1	F	3	5561
1445	2010-03-03	4	0.5117	0.2494	0.1579	0.1044	0	0	0	0	0	0	4D	EC1	F	3	5561
1446	2010-03-03	4	0.4807	0.2361	0.1408	0.1038	0	0	0	0	0	0	4D	EC1	F	3	5561
1447	2010-03-03	4	0.4939	0.2342	0.1631	0.0966	0	0	0	0	0	0	4D	EC1	F	3	5561
1448	2010-03-03	4	0.5049	0.2401	0.1641	0.1007	0	0	0	0	0	0	4D	EC1	F	3	5561
1449	2010-03-03	5	0.9101	0.3127	0.2794	0.1483	0.1697	0	0	0	0	0	1+1+3	EC1	F	3	0
1450	2010-03-03	5	1.1019	0.4384	0.2833	0.2371	0.1431	0	0	0	0	0	5-NOISE	EC1	F	3	0
1451	2010-03-03	5	1.0479	0.3985	0.3386	0.171	0.1398	0	0	0	0	0	1+1+3	EC1	F	3	0
1452	2010-03-03	5	1.0957	0.4178	0.3309	0.1928	0.1542	0	0	0	0	0	1+1+3	EC1	F	3	0
1453	2010-03-03	5	0.1974	0.0465	0.0489	0.0497	0.0523	0	0	0	0	0	5-NOISE	EC1	F	3	0
1454	2010-03-03	6	0.5165	0.2439	0.1554	0.0064	0.1042	0.0066	0	0	0	0	6-NOISE	EC1	F	3	5561
1455	2010-03-03	6	1.209	0.4409	0.2302	0.2803	0.1392	0.1184	0	0	0	0	6-NOISE	EC1	F	3	5561
1456	2010-03-03	7	1.3871	0.4847	0.236	0.204	0.1967	0.1526	0.1131	0	0	0	7D1	EC1	F	3	5561
1457	2010-03-03	7	1.3557	0.462	0.2356	0.2037	0.1902	0.1435	0.1207	0	0	0	7D1	EC1	F	3	5561
1458	2010-03-03	7	1.3778	0.461	0.2188	0.2212	0.2026	0.1537	0.1205	0	0	0	7D1	EC1	F	3	5561
1459	2010-03-03	7	1.3378	0.4523	0.2304	0.2139	0.1881	0.1432	0.1099	0	0	0	7D1	EC1	F	3	5561
1460	2010-03-03	7	1.3822	0.449	0.2426	0.2146	0.2092	0.1398	0.127	0	0	0	7D1	EC1	F	3	5561
1461	2010-03-03	7	1.3038	0.4276	0.222	0.2063	0.1891	0.1422	0.1166	0	0	0	7D1	EC1	F	3	5561
1462	2010-03-03	7	1.3033	0.4358	0.2206	0.211	0.1805	0.1293	0.1261	0	0	0	7D1	EC1	F	3	5561
1463	2010-03-03	7	1.3231	0.4407	0.22	0.2288	0.1882	0.1246	0.1208	0	0	0	7D1	EC1	F	3	5561
1464	2010-03-03	7	1.3071	0.4312	0.2319	0.1991	0.1978	0.1329	0.1142	0	0	0	7D1	EC1	F	3	5561
1465	2010-03-03	7	1.3621	0.4688	0.231	0.2063	0.1978	0.1428	0.1154	0	0	0	7D1	EC1	F	3	5561
1466	2010-03-03	7	1.4015	0.4763	0.2494	0.2057	0.1974	0.1307	0.142	0	0	0	7D1	EC1	F	3	5561
1467	2010-03-03	7	1.4068	0.475	0.2562	0.2063	0.1968	0.1489	0.1236	0	0	0	7D1	EC1	F	3	5561
1468	2010-03-03	7	1.3473	0.4412	0.2311	0.2254	0.1866	0.1375	0.1255	0	0	0	7D1	EC1	F	3	5561
1469	2010-03-03	7	1.329	0.4508	0.2384	0.2037	0.183	0.1287	0.1244	0	0	0	7D1	EC1	F	3	5561
1470	2010-03-03	7	1.3007	0.439	0.2274	0.2084	0.1762	0.1345	0.1152	0	0	0	7D1	EC1	F	3	5561
1471	2010-03-03	7	1.3604	0.4554	0.1594	0.2878	0.195	0.1384	0.1244	0	0	0	7D1	EC1	F	3	5561
1472	2010-03-03	7	1.327	0.429	0.2261	0.2055	0.2044	0.1386	0.1234	0	0	0	7D1	EC1	F	3	5561
1473	2010-03-03	7	1.3387	0.4303	0.2399	0.2234	0.1805	0.1372	0.1274	0	0	0	7D1	EC1	F	3	5561
1474	2010-03-03	8	1.5237	0.4547	0.2148	0.2097	0.2	0.1502	0.1117	0.1826	0	0	8R	EC1	F	3	5561
1475	2010-03-04	4	0.766	0.4161	0.1741	0.1758	0	0	0	0	0	0	1+31	EC1	F	3	0
1476	2010-03-04	5	0.2593	0.0572	0.0585	0.0646	0.079	0	0	0	0	0	5R1	EC1	F	3	0
1477	2010-03-04	5	0.3174	0.0462	0.0526	0.0566	0.162	0	0	0	0	0	5-NOISE	EC1	F	3	0
1478	2010-03-04	5	0.8072	0.2749	0.2145	0.1562	0.1616	0	0	0	0	0	1+1+3	EC1	F	3	0
1479	2010-03-04	5	1.0864	0.4134	0.2206	0.1827	0.2697	0	0	0	0	0	5-NOISE	EC1	F	3	0
1480	2010-03-04	5	1.1914	0.3912	0.3641	0.239	0.1971	0	0	0	0	0	1+1+3	EC1	F	3	5727
1481	2010-03-04	5	1.1731	0.4299	0.3933	0.172	0.1779	0	0	0	0	0	1+1+3	EC1	F	3	5727
1482	2010-03-04	5	0.4991	0.1127	0.1362	0.1146	0.1356	0	0	0	0	0	5R2	EC1	F	3	5727
1483	2010-03-04	5	1.2565	0.4556	0.4165	0.1941	0.1903	0	0	0	0	0	1+1+3	EC1	F	3	5727
1484	2010-03-04	5	1.1349	0.4007	0.3819	0.164	0.1883	0	0	0	0	0	1+1+3	EC1	F	3	5727
1485	2010-03-04	5	0.558	0.1257	0.1429	0.1418	0.1476	0	0	0	0	0	5R2	EC1	F	3	5727
1486	2010-03-04	5	1.1707	0.3969	0.3756	0.2112	0.187	0	0	0	0	0	1+1+3	EC1	F	3	5727
1487	2010-03-04	5	0.5713	0.1347	0.153	0.1398	0.1438	0	0	0	0	0	5R2	EC1	F	3	5727
1488	2010-03-04	5	1.1919	0.3987	0.3933	0.1964	0.2035	0	0	0	0	0	1+1+3	EC1	F	3	5727
1489	2010-03-04	5	0.5292	0.1227	0.1384	0.1329	0.1352	0	0	0	0	0	5R2	EC1	F	3	5727
1490	2010-03-04	5	1.1222	0.396	0.3721	0.1778	0.1763	0	0	0	0	0	1+1+3	EC1	F	3	5727
1491	2010-03-04	5	0.4937	0.1124	0.1315	0.1124	0.1374	0	0	0	0	0	5R2	EC1	F	3	5727
1492	2010-03-04	5	1.0669	0.3836	0.3315	0.1862	0.1656	0	0	0	0	0	1+1+3	EC1	F	3	5727
1493	2010-03-04	5	0.4597	0.1013	0.1178	0.1191	0.1215	0	0	0	0	0	5R2	EC1	F	3	5727
1494	2010-03-04	5	0.5205	0.1273	0.1315	0.1285	0.1332	0	0	0	0	0	5R2	EC1	F	3	5727
1495	2010-03-04	5	1.0575	0.3784	0.3637	0.1594	0.156	0	0	0	0	0	1+1+3	EC1	F	3	5727
1496	2010-03-04	5	1.0899	0.4057	0.3738	0.138	0.1724	0	0	0	0	0	1+1+3	EC1	F	3	5727
1497	2010-03-04	5	0.5243	0.1188	0.1385	0.1152	0.1518	0	0	0	0	0	5R2	EC1	F	3	5727
1498	2010-03-04	5	0.5032	0.1217	0.1283	0.1109	0.1423	0	0	0	0	0	5R2	EC1	F	3	5727
1499	2010-03-04	5	0.9384	0.287	0.3171	0.1748	0.1595	0	0	0	0	0	1+1+3	EC1	F	3	5727
1500	2010-03-04	5	0.499	0.1173	0.1307	0.1136	0.1374	0	0	0	0	0	5R2	EC1	F	3	5727
1501	2010-03-04	5	1.0232	0.3505	0.3148	0.1721	0.1858	0	0	0	0	0	1+1+3	EC1	F	3	5727
1502	2010-03-04	5	1.0777	0.3673	0.35	0.182	0.1784	0	0	0	0	0	1+1+3	EC1	F	3	5727
1503	2010-03-04	5	1.2857	0.4573	0.4401	0.1913	0.197	0	0	0	0	0	1+1+3	EC1	F	3	5727
1504	2010-03-04	5	1.0366	0.3326	0.325	0.1963	0.1827	0	0	0	0	0	1+1+3	EC1	F	3	0
1505	2010-03-04	5	1.0442	0.3636	0.3537	0.1601	0.1668	0	0	0	0	0	1+1+3	EC1	F	3	0
1506	2010-03-04	6	1.4474	0.4304	0.4145	0.18	0.1945	0.228	0	0	0	0	6-NOISE	EC1	F	3	5727
1507	2010-03-04	6	0.7209	0.2061	0.1601	0.1455	0.0979	0.1113	0	0	0	0	6-NOISE	EC1	F	3	0
1508	2010-03-04	7	1.273	0.4434	0.22	0.2058	0.1661	0.1296	0.1081	0	0	0	7D1	EC1	F	3	0
1509	2010-03-04	7	1.2514	0.4337	0.2276	0.1844	0.1743	0.1267	0.1047	0	0	0	7D1	EC1	F	3	0
1510	2010-03-04	7	1.0917	0.3928	0.1714	0.1783	0.1417	0.101	0.1065	0	0	0	7D1	EC1	F	3	0
1511	2010-03-04	7	1.0843	0.3718	0.192	0.1714	0.1318	0.0943	0.123	0	0	0	7D1	EC1	F	3	0
1512	2010-03-04	7	1.1099	0.378	0.2036	0.1671	0.1483	0.0993	0.1136	0	0	0	7D1	EC1	F	3	0
1513	2010-03-04	7	1.1577	0.4172	0.207	0.1746	0.1392	0.1114	0.1083	0	0	0	7D1	EC1	F	3	0
1514	2010-03-04	7	0.4985	0.0626	0.1208	0.0748	0.0581	0.0724	0.1098	0	0	0	7i	EC1	F	3	5727
1515	2010-03-04	8	0.6136	0.0534	0.1143	0.0948	0.0706	0.0689	0.0849	0.1267	0	0	8i	EC1	F	3	5727
1516	2010-03-04	8	0.5	0.0485	0.0799	0.0832	0.0615	0.0745	0.0678	0.0846	0	0	8i	EC1	F	3	5727
1517	2010-03-04	8	1.8108	0.1648	0.1699	0.1772	0.3222	0.4781	0.3071	0.1915	0	0	8-NOISE	EC1	F	3	0
1518	2010-03-04	5	0.5308	0.1911	0.1702	0.0918	0.0777	0	0	0	0	0	5-NOISE	EC1	F	3	0
1519	2010-03-04	7	1.1576	0.3973	0.2096	0.1754	0.1507	0.1127	0.1119	0	0	0	7D1	EC1	F	3	0
1520	2010-03-04	3	0.1254	0.0549	0.0705	0	0	0	0	0	0	0	3R	EC1	F	3	6070/6068
1521	2010-03-04	4	0.1717	0.0406	0.0572	0.0739	0	0	0	0	0	0	4R1	EC1	F	3	0
1522	2010-03-04	4	0.1731	0.0347	0.0582	0.0802	0	0	0	0	0	0	4R1	EC1	F	3	0
1523	2010-03-04	4	0.5437	0.2657	0.1556	0.1224	0	0	0	0	0	0	4D	EC1	F	3	0
1524	2010-03-04	4	0.214	0.0564	0.0693	0.0883	0	0	0	0	0	0	4R1	EC1	F	3	0
1525	2010-03-04	4	0.183	0.0463	0.0542	0.0825	0	0	0	0	0	0	4R1	EC1	F	3	0
1526	2010-03-04	4	0.1538	0.0406	0.0454	0.0678	0	0	0	0	0	0	4R1	EC1	F	3	0
1527	2010-03-04	4	0.5119	0.2173	0.1471	0.1475	0	0	0	0	0	0	4D	EC1	F	3	0
1528	2010-03-04	4	0.1333	0.0373	0.0427	0.0533	0	0	0	0	0	0	4R1	EC1	F	3	0
1529	2010-03-04	4	0.1932	0.0524	0.0657	0.0751	0	0	0	0	0	0	4R1	EC1	F	3	0
1530	2010-03-04	4	0.2303	0.0463	0.0578	0.1262	0	0	0	0	0	0	4R1	EC1	F	3	0
1531	2010-03-04	4	0.2268	0.044	0.0732	0.1096	0	0	0	0	0	0	4R1	EC1	F	3	0
1532	2010-03-04	5	0.5379	0.1233	0.1247	0.1278	0.1621	0	0	0	0	0	5R2	EC1	F	3	0
1533	2010-03-04	5	0.1717	0.0294	0.0401	0.0453	0.0569	0	0	0	0	0	5-NOISE	EC1	F	3	0
1534	2010-03-04	5	0.7562	0.2379	0.2139	0.1652	0.1392	0	0	0	0	0	1+1+3	EC1	F	3	0
1535	2010-03-04	5	0.845	0.2693	0.2663	0.1516	0.1578	0	0	0	0	0	1+1+3	EC1	F	3	0
1536	2010-03-04	5	0.8436	0.2825	0.2246	0.1714	0.1651	0	0	0	0	0	1+1+3	EC1	F	3	0
1537	2010-03-04	5	0.9063	0.3657	0.2466	0.1671	0.1269	0	0	0	0	0	1+1+3	EC1	F	3	0
1538	2010-03-04	5	0.9513	0.3242	0.3655	0.138	0.1236	0	0	0	0	0	1+1+3	EC1	F	3	0
1539	2010-03-04	5	1.1564	0.4194	0.3537	0.2596	0.1237	0	0	0	0	0	5-NOISE	EC1	F	3	0
1540	2010-03-04	5	0.8949	0.2858	0.2736	0.1698	0.1657	0	0	0	0	0	1+1+3	EC1	F	3	0
1541	2010-03-04	5	1.1352	0.3011	0.3987	0.1886	0.2468	0	0	0	0	0	5-NOISE	EC1	F	3	0
1542	2010-03-04	5	1.092	0.3759	0.3862	0.1835	0.1464	0	0	0	0	0	1+1+3	EC1	F	3	0
1543	2010-03-04	5	0.9316	0.3223	0.2596	0.1831	0.1666	0	0	0	0	0	1+1+3	EC1	F	3	0
1544	2010-03-04	5	0.6825	0.184	0.1347	0.1522	0.2116	0	0	0	0	0	5-NOISE	EC1	F	3	0
1545	2010-03-04	5	0.7695	0.2661	0.2486	0.1358	0.119	0	0	0	0	0	1+1+3	EC1	F	3	0
1546	2010-03-04	5	0.6737	0.2213	0.1928	0.1137	0.1459	0	0	0	0	0	1+1+3	EC1	F	3	0
1547	2010-03-04	5	0.874	0.2826	0.2483	0.1687	0.1744	0	0	0	0	0	1+1+3	EC1	F	3	0
1548	2010-03-04	5	1.0792	0.3937	0.319	0.2113	0.1552	0	0	0	0	0	1+1+3	EC1	F	3	0
1549	2010-03-04	5	0.9928	0.3738	0.3021	0.1564	0.1605	0	0	0	0	0	1+1+3	EC1	F	3	0
1550	2010-03-04	5	1.0575	0.3707	0.3106	0.2272	0.149	0	0	0	0	0	1+1+3	EC1	F	3	0
1551	2010-03-04	5	0.7877	0.2414	0.22	0.1468	0.1795	0	0	0	0	0	1+1+3	EC1	F	3	0
1552	2010-03-04	5	0.9517	0.2875	0.3194	0.1683	0.1765	0	0	0	0	0	1+1+3	EC1	F	3	0
1553	2010-03-04	5	1.2012	0.4634	0.3488	0.2245	0.1645	0	0	0	0	0	1+1+3	EC1	F	3	0
1554	2010-03-04	5	0.9099	0.2588	0.2583	0.1189	0.2739	0	0	0	0	0	5-NOISE	EC1	F	3	0
1555	2010-03-04	5	0.2069	0.0402	0.0517	0.0526	0.0624	0	0	0	0	0	5-NOISE	EC1	F	3	0
1556	2010-03-04	5	0.75	0.2188	0.2163	0.1915	0.1234	0	0	0	0	0	1+1+3	EC1	F	3	0
1557	2010-03-04	5	0.821	0.295	0.2456	0.1331	0.1473	0	0	0	0	0	1+1+3	EC1	F	3	0
1558	2010-03-04	5	0.9457	0.3087	0.3146	0.1998	0.1226	0	0	0	0	0	1+1+3	EC1	F	3	0
1559	2010-03-04	5	1.0941	0.3856	0.3134	0.1939	0.2012	0	0	0	0	0	1+1+3	EC1	F	3	0
1560	2010-03-04	5	0.8871	0.2429	0.3297	0.1577	0.1568	0	0	0	0	0	1+1+3	EC1	F	3	0
1561	2010-03-04	5	0.8316	0.277	0.2362	0.1404	0.178	0	0	0	0	0	1+1+3	EC1	F	3	0
1562	2010-03-04	5	0.513	0.069	0.1045	0.1132	0.2263	0	0	0	0	0	5-NOISE	EC1	F	3	0
1563	2010-03-04	5	0.8382	0.2286	0.3326	0.149	0.128	0	0	0	0	0	1+1+3	EC1	F	3	0
1564	2010-03-04	5	0.9011	0.3223	0.2583	0.1755	0.145	0	0	0	0	0	1+1+3	EC1	F	3	0
1565	2010-03-04	5	0.5368	0.1275	0.1476	0.1364	0.1253	0	0	0	0	0	5R2	EC1	F	3	5727
1566	2010-03-04	5	1.0631	0.3364	0.344	0.2004	0.1823	0	0	0	0	0	1+1+3	EC1	F	3	5727
1567	2010-03-04	5	1.0716	0.3565	0.3434	0.197	0.1747	0	0	0	0	0	1+1+3	EC1	F	3	5727
1568	2010-03-04	5	1.034	0.3604	0.3518	0.1416	0.1802	0	0	0	0	0	1+1+3	EC1	F	3	5727
1569	2010-03-04	5	1.1553	0.3893	0.3704	0.2005	0.1951	0	0	0	0	0	1+1+3	EC1	F	3	5727
1570	2010-03-04	5	0.9147	0.2661	0.3192	0.1741	0.1553	0	0	0	0	0	1+1+3	EC1	F	3	5727
1571	2010-03-04	5	1.0702	0.3663	0.3584	0.1867	0.1588	0	0	0	0	0	1+1+3	EC1	F	3	5727
1572	2010-03-04	5	1.0241	0.3436	0.322	0.2141	0.1444	0	0	0	0	0	1+1+3	EC1	F	3	5727
1573	2010-03-04	5	0.8216	0.2574	0.2514	0.158	0.1548	0	0	0	0	0	1+1+3	EC1	F	3	5727
1574	2010-03-04	5	1.023	0.3653	0.3604	0.1495	0.1478	0	0	0	0	0	1+1+3	EC1	F	3	5727
1575	2010-03-04	5	1.0731	0.3951	0.3682	0.1401	0.1697	0	0	0	0	0	1+1+3	EC1	F	3	5727
1576	2010-03-04	5	1.09	0.3734	0.3529	0.1772	0.1865	0	0	0	0	0	1+1+3	EC1	F	3	5727
1577	2010-03-04	5	1.101	0.3638	0.3524	0.2056	0.1792	0	0	0	0	0	1+1+3	EC1	F	3	5727
1578	2010-03-04	5	1.0095	0.3243	0.3237	0.1966	0.1649	0	0	0	0	0	1+1+3	EC1	F	3	5727
1579	2010-03-04	5	0.9128	0.2653	0.3087	0.1806	0.1582	0	0	0	0	0	1+1+3	EC1	F	3	5727
1580	2010-03-04	5	0.8392	0.245	0.2702	0.1676	0.1564	0	0	0	0	0	1+1+3	EC1	F	3	5727
1581	2010-03-04	5	0.5208	0.1356	0.1349	0.128	0.1223	0	0	0	0	0	5R2	EC1	F	3	0
1582	2010-03-04	5	0.2142	0.0472	0.0493	0.0519	0.0658	0	0	0	0	0	5-NOISE	EC1	F	3	0
1583	2010-03-04	5	0.3203	0.06	0.0694	0.0757	0.1152	0	0	0	0	0	5-NOISE	EC1	F	3	0
1584	2010-03-04	5	0.4806	0.1312	0.1171	0.1135	0.1188	0	0	0	0	0	5R2	EC1	F	3	0
1585	2010-03-04	5	0.5004	0.1366	0.1218	0.1142	0.1278	0	0	0	0	0	5R2	EC1	F	3	0
1586	2010-03-04	5	0.9439	0.3082	0.3081	0.1751	0.1525	0	0	0	0	0	1+1+3	EC1	F	3	0
1587	2010-03-04	6	0.2034	0.0262	0.0317	0.0404	0.0452	0.0599	0	0	0	0	6i	EC1	F	3	0
1588	2010-03-04	6	1.5287	0.3908	0.4037	0.3122	0.1887	0.2333	0	0	0	0	6-NOISE	EC1	F	3	0
1589	2010-03-04	6	1.2587	0.4475	0.3025	0.1923	0.1296	0.1868	0	0	0	0	6-NOISE	EC1	F	3	0
1590	2010-03-04	6	1.3982	0.4232	0.3	0.2213	0.184	0.2697	0	0	0	0	6-NOISE	EC1	F	3	0
1591	2010-03-04	6	1.2136	0.4249	0.2107	0.3507	0.1104	0.1169	0	0	0	0	6-NOISE	EC1	F	3	0
1592	2010-03-04	6	0.7976	0.2179	0.1934	0.1651	0.1071	0.1141	0	0	0	0	6-NOISE	EC1	F	3	0
1593	2010-03-04	6	1.1704	0.3865	0.355	0.1243	0.1355	0.1691	0	0	0	0	6-NOISE	EC1	F	3	5727
1594	2010-03-04	6	1.1681	0.2386	0.2017	0.1911	0.2384	0.2983	0	0	0	0	6R	EC1	F	3	5727
1595	2010-03-04	7	0.6372	0.0583	0.0634	0.0731	0.1033	0.1537	0.1854	0	0	0	7i	EC1	F	3	0
1596	2010-03-04	7	0.423	0.0596	0.0692	0.0723	0.07	0.0705	0.0814	0	0	0	7i	EC1	F	3	0
1597	2010-03-04	7	1.1452	0.2415	0.1926	0.1615	0.1747	0.1907	0.1842	0	0	0	7D1	EC1	F	3	0
1598	2010-03-04	7	1.2654	0.4401	0.2219	0.1944	0.1699	0.132	0.1071	0	0	0	7D1	EC1	F	3	0
1599	2010-03-04	7	1.0899	0.3615	0.1902	0.1649	0.1542	0.1238	0.0953	0	0	0	7D1	EC1	F	3	0
1600	2010-03-04	7	1.1975	0.4285	0.213	0.1783	0.1581	0.1123	0.1073	0	0	0	7D1	EC1	F	3	0
1601	2010-03-04	7	1.1254	0.3627	0.2011	0.1808	0.1525	0.1224	0.1059	0	0	0	7D1	EC1	F	3	0
1602	2010-03-04	7	1.2336	0.4376	0.2136	0.1924	0.1559	0.1127	0.1214	0	0	0	7D1	EC1	F	3	0
1603	2010-03-04	7	1.1809	0.3857	0.2133	0.1846	0.162	0.1246	0.1107	0	0	0	7D1	EC1	F	3	0
1604	2010-03-04	7	0.432	0.0703	0.1105	0.0855	0.044	0.0659	0.0558	0	0	0	7i	EC1	F	3	5727
1605	2010-03-04	7	0.369	0.0763	0.0812	0.0409	0.0612	0.0448	0.0646	0	0	0	7i	EC1	F	3	5727
1606	2010-03-04	7	1.0084	0.177	0.1347	0.1622	0.1488	0.1588	0.2269	0	0	0	7D1	EC1	F	3	5727
1607	2010-03-04	7	1.396	0.2872	0.3633	0.1366	0.2708	0.1625	0.1756	0	0	0	7-NOISE	EC1	F	3	0
1608	2010-03-04	7	1.081	0.3595	0.181	0.1688	0.1496	0.1204	0.1017	0	0	0	7D1	EC1	F	3	0
1609	2010-03-04	8	1.2691	0.4122	0.3	0.0654	0.1075	0.1224	0.1213	0.1403	0	0	8-NOISE	EC1	F	3	5727
1610	2010-03-04	8	1.2807	0.3813	0.3061	0.0933	0.108	0.1059	0.1324	0.1537	0	0	8-NOISE	EC1	F	3	5727
1611	2010-03-04	8	1.2367	0.1878	0.1581	0.1611	0.1605	0.166	0.1789	0.2243	0	0	8R	EC1	F	3	5727
1612	2010-03-04	8	0.6538	0.0908	0.1319	0.0868	0.0598	0.0708	0.0844	0.1293	0	0	8i	EC1	F	3	5727
1613	2010-03-04	8	1.1768	0.147	0.1887	0.1483	0.15	0.1673	0.1826	0.1929	0	0	8R	EC1	F	3	5727
1614	2010-03-04	9	0.6163	0.044	0.1139	0.0754	0.0507	0.0691	0.0707	0.0839	0.1086	0	9i	EC1	F	3	5727
1615	2010-03-04	3	0.1471	0.0597	0.0874	0	0	0	0	0	0	0	3R	EC1	F	3	6070/6068
1616	2010-03-04	4	0.5365	0.2289	0.1625	0.1451	0	0	0	0	0	0	4D	EC1	F	3	0
1617	2010-03-04	4	0.1842	0.0615	0.0549	0.0678	0	0	0	0	0	0	4R1	EC1	F	3	0
1618	2010-03-04	4	0.1927	0.0584	0.0609	0.0734	0	0	0	0	0	0	4R1	EC1	F	3	0
1619	2010-03-04	4	1.1283	0.4396	0.5154	0.1733	0	0	0	0	0	0	4-NOISE	EC1	F	3	0
1620	2010-03-04	4	0.6035	0.2407	0.242	0.1208	0	0	0	0	0	0	4-NOISE	EC1	F	3	0
1621	2010-03-04	4	0.2253	0.0741	0.07	0.0812	0	0	0	0	0	0	4R1	EC1	F	3	0
1622	2010-03-04	4	0.6507	0.21	0.1634	0.2773	0	0	0	0	0	0	4R2	EC1	F	3	0
1623	2010-03-04	4	0.2709	0.065	0.093	0.1129	0	0	0	0	0	0	4R1	EC1	F	3	0
1624	2010-03-04	4	0.3311	0.0789	0.0901	0.1621	0	0	0	0	0	0	4R1	EC1	F	3	0
1625	2010-03-04	4	0.1856	0.045	0.0563	0.0843	0	0	0	0	0	0	4R1	EC1	F	3	0
1626	2010-03-04	4	0.5111	0.199	0.1763	0.1358	0	0	0	0	0	0	4D	EC1	F	3	0
1627	2010-03-04	5	0.1571	0.0369	0.0349	0.0403	0.045	0	0	0	0	0	5-NOISE	EC1	F	3	0
1628	2010-03-04	5	0.9618	0.3798	0.2816	0.1698	0.1306	0	0	0	0	0	1+1+3	EC1	F	3	0
1629	2010-03-04	5	0.151	0.0427	0.0332	0.0348	0.0403	0	0	0	0	0	5-NOISE	EC1	F	3	0
1630	2010-03-04	5	1.0561	0.3816	0.3675	0.1681	0.1389	0	0	0	0	0	1+1+3	EC1	F	3	0
1631	2010-03-04	5	0.7566	0.203	0.2846	0.1441	0.1249	0	0	0	0	0	1+1+3	EC1	F	3	0
1632	2010-03-04	5	0.8781	0.3188	0.3011	0.1332	0.125	0	0	0	0	0	1+1+3	EC1	F	3	0
1633	2010-03-04	5	0.9069	0.3006	0.3259	0.1363	0.1441	0	0	0	0	0	1+1+3	EC1	F	3	0
1634	2010-03-04	5	0.9408	0.378	0.3196	0.1216	0.1216	0	0	0	0	0	1+1+3	EC1	F	3	0
1635	2010-03-04	5	0.8414	0.3107	0.2737	0.1189	0.1381	0	0	0	0	0	1+1+3	EC1	F	3	0
1636	2010-03-04	5	0.7804	0.2575	0.2512	0.1291	0.1426	0	0	0	0	0	1+1+3	EC1	F	3	0
1637	2010-03-04	5	0.7814	0.2621	0.2344	0.1454	0.1395	0	0	0	0	0	1+1+3	EC1	F	3	0
1638	2010-03-04	5	1.1306	0.395	0.3867	0.1614	0.1875	0	0	0	0	0	1+1+3	EC1	F	3	0
1639	2010-03-04	5	0.594	0.173	0.1556	0.1321	0.1333	0	0	0	0	0	5-NOISE	EC1	F	3	0
1640	2010-03-04	5	0.6185	0.1997	0.1694	0.1285	0.1209	0	0	0	0	0	5-NOISE	EC1	F	3	0
1641	2010-03-04	5	0.6352	0.2161	0.164	0.128	0.1271	0	0	0	0	0	5-NOISE	EC1	F	3	0
1642	2010-03-04	5	0.7324	0.2438	0.2237	0.1466	0.1183	0	0	0	0	0	1+1+3	EC1	F	3	0
1643	2010-03-04	5	0.5985	0.1684	0.1846	0.1212	0.1243	0	0	0	0	0	5-NOISE	EC1	F	3	0
1644	2010-03-04	5	1.1025	0.3683	0.3746	0.1781	0.1815	0	0	0	0	0	1+1+3	EC1	F	3	0
1645	2010-03-04	5	1.0784	0.3696	0.3637	0.1668	0.1783	0	0	0	0	0	1+1+3	EC1	F	3	0
1646	2010-03-04	5	0.6322	0.2377	0.1665	0.1244	0.1036	0	0	0	0	0	5-NOISE	EC1	F	3	0
1647	2010-03-04	5	0.6788	0.2352	0.2654	0.0849	0.0933	0	0	0	0	0	5-NOISE	EC1	F	3	0
1648	2010-03-04	5	0.9935	0.2373	0.2373	0.2521	0.2668	0	0	0	0	0	5R3	EC1	F	3	5727
1649	2010-03-04	5	1.1081	0.3999	0.4006	0.1667	0.1409	0	0	0	0	0	1+1+3	EC1	F	3	5727
1650	2010-03-04	5	0.97	0.3203	0.3244	0.1815	0.1438	0	0	0	0	0	1+1+3	EC1	F	3	5727
1651	2010-03-04	5	0.9884	0.3025	0.3348	0.1939	0.1572	0	0	0	0	0	1+1+3	EC1	F	3	5727
1652	2010-03-04	5	1.0045	0.3092	0.3451	0.182	0.1682	0	0	0	0	0	1+1+3	EC1	F	3	5727
1653	2010-03-04	5	0.6536	0.2472	0.169	0.1181	0.1193	0	0	0	0	0	5-NOISE	EC1	F	3	5722
1654	2010-03-04	5	0.6061	0.2051	0.1512	0.1236	0.1262	0	0	0	0	0	5-NOISE	EC1	F	3	5561
1655	2010-03-04	5	0.7354	0.2495	0.1954	0.1378	0.1527	0	0	0	0	0	1+1+3	EC1	F	3	5561
1656	2010-03-04	5	1.1689	0.3698	0.4212	0.171	0.2069	0	0	0	0	0	1+1+3	EC1	F	3	5561
1657	2010-03-04	5	0.7475	0.2382	0.2234	0.1424	0.1435	0	0	0	0	0	1+1+3	EC1	F	3	5561
1658	2010-03-04	5	1.1732	0.414	0.3927	0.1807	0.1858	0	0	0	0	0	1+1+3	EC1	F	3	5561
1659	2010-03-04	5	1.1739	0.4105	0.3984	0.1709	0.1941	0	0	0	0	0	1+1+3	EC1	F	3	5561
1660	2010-03-04	5	0.773	0.216	0.2388	0.17	0.1482	0	0	0	0	0	1+1+3	EC1	F	3	0
1661	2010-03-04	6	0.4912	0.0974	0.1022	0.0788	0.0788	0.134	0	0	0	0	6i	EC1	F	3	0
1662	2010-03-04	6	0.902	0.2349	0.2523	0.12	0.1073	0.1875	0	0	0	0	6-NOISE	EC1	F	3	0
1663	2010-03-04	6	0.7525	0.1597	0.2377	0.1199	0.1125	0.1227	0	0	0	0	6-NOISE	EC1	F	3	0
1664	2010-03-04	6	0.9383	0.3241	0.2124	0.1527	0.1344	0.1147	0	0	0	0	6-NOISE	EC1	F	3	0
1665	2010-03-04	6	0.744	0.2466	0.1568	0.1265	0.1069	0.1072	0	0	0	0	6-NOISE	EC1	F	3	0
1666	2010-03-04	6	0.8756	0.2893	0.1976	0.1468	0.1156	0.1263	0	0	0	0	6-NOISE	EC1	F	3	0
1667	2010-03-04	6	0.8377	0.296	0.1776	0.1481	0.1121	0.1039	0	0	0	0	6-NOISE	EC1	F	3	0
1668	2010-03-04	6	1.2323	0.4271	0.4087	0.1732	0.131	0.0923	0	0	0	0	6-NOISE	EC1	F	3	0
1669	2010-03-04	6	0.7087	0.2426	0.1561	0.1062	0.0967	0.1071	0	0	0	0	6-NOISE	EC1	F	3	0
1670	2010-03-04	6	0.7329	0.2524	0.1696	0.1104	0.0963	0.1042	0	0	0	0	6-NOISE	EC1	F	3	0
1671	2010-03-04	6	0.6474	0.24	0.1952	0.1132	0.0917	0.0073	0	0	0	0	6-NOISE	EC1	F	3	0
1672	2010-03-04	6	0.7371	0.2454	0.1729	0.1223	0.0899	0.1066	0	0	0	0	6-NOISE	EC1	F	3	0
1673	2010-03-04	6	1.1591	0.4247	0.2234	0.2092	0.1717	0.1301	0	0	0	0	6-NOISE	EC1	F	3	0
1674	2010-03-04	6	0.6588	0.1908	0.1381	0.1185	0.1082	0.1032	0	0	0	0	6-NOISE	EC1	F	3	0
1675	2010-03-04	6	0.6973	0.2352	0.1596	0.1386	0.082	0.0819	0	0	0	0	6-NOISE	EC1	F	3	0
1676	2010-03-04	6	0.7998	0.2685	0.1749	0.1293	0.0929	0.1342	0	0	0	0	6-NOISE	EC1	F	3	0
1677	2010-03-04	6	0.7228	0.1548	0.1304	0.1288	0.1429	0.1659	0	0	0	0	6i	EC1	F	3	5727
1678	2010-03-04	6	1.1111	0.2415	0.2234	0.2255	0.2106	0.2101	0	0	0	0	6-NOISE	EC1	F	3	5727
1679	2010-03-04	6	0.8092	0.2796	0.1759	0.137	0.1216	0.0951	0	0	0	0	6-NOISE	EC1	F	3	5722
1680	2010-03-04	6	1.1042	0.4042	0.2095	0.1971	0.1673	0.1261	0	0	0	0	6-NOISE	EC1	F	3	5722
1681	2010-03-04	6	0.7524	0.2404	0.1653	0.1307	0.0947	0.1213	0	0	0	0	6-NOISE	EC1	F	3	5722
1682	2010-03-04	6	1.1286	0.4123	0.3649	0.1682	0.0069	0.1763	0	0	0	0	6-NOISE	EC1	F	3	5561
1683	2010-03-04	7	0.8248	0.2207	0.1888	0.1137	0.0938	0.1261	0.0817	0	0	0	7D1	EC1	F	3	0
1684	2010-03-04	7	1.1875	0.4136	0.2032	0.2032	0.1483	0.1107	0.1085	0	0	0	7D1	EC1	F	3	0
1685	2010-03-04	7	1.2487	0.4069	0.2158	0.2112	0.1604	0.1183	0.1361	0	0	0	7D1	EC1	F	3	0
1686	2010-03-04	7	0.7915	0.2634	0.1554	0.131	0.0895	0.0692	0.083	0	0	0	7D1	EC1	F	3	0
1687	2010-03-04	7	1.2445	0.4284	0.2109	0.1986	0.1844	0.1149	0.1073	0	0	0	7D1	EC1	F	3	0
1688	2010-03-04	7	1.1794	0.3833	0.2234	0.1954	0.1646	0.1091	0.1036	0	0	0	7D1	EC1	F	3	0
1689	2010-03-04	7	1.0056	0.3423	0.1937	0.151	0.1253	0.0918	0.1015	0	0	0	7D1	EC1	F	3	0
1690	2010-03-04	7	1.2511	0.4291	0.1984	0.2229	0.1707	0.1152	0.1148	0	0	0	7D1	EC1	F	3	5722
1691	2010-03-04	7	1.2397	0.4105	0.2312	0.1976	0.1707	0.1211	0.1086	0	0	0	7D1	EC1	F	3	5722
1692	2010-03-04	7	1.2234	0.4495	0.1931	0.1958	0.1557	0.1266	0.1027	0	0	0	7D1	EC1	F	3	5722
1693	2010-03-04	9	0.4284	0.0541	0.0763	0.0478	0.0449	0.0493	0.0414	0.0516	0.063	0	9i	EC1	F	3	5727
1694	2010-03-04	10	1.008	0.163	0.1439	0.1177	0.0701	0.0792	0.078	0.1098	0.1167	0.1296	10i	EC1	F	3	5727
1695	2010-03-04	5	0.8373	0.261	0.2134	0.1117	0.2512	0	0	0	0	0	5-NOISE	EC1	F	3	0
1696	2010-03-04	4	0.1718	0.0509	0.056	0.0649	0	0	0	0	0	0	4R1	EC1	F	3	0
1697	2010-03-04	4	0.2523	0.0749	0.0801	0.0973	0	0	0	0	0	0	4R1	EC1	F	3	0
1698	2010-03-04	4	0.7611	0.2708	0.3293	0.161	0	0	0	0	0	0	4R2	EC1	F	3	0
1699	2010-03-04	4	0.1775	0.0434	0.0615	0.0726	0	0	0	0	0	0	4R1	EC1	F	3	0
1700	2010-03-04	5	1.1825	0.4089	0.4201	0.1907	0.1628	0	0	0	0	0	1+1+3	EC1	F	3	0
1701	2010-03-04	5	0.9434	0.3089	0.3074	0.1683	0.1588	0	0	0	0	0	1+1+3	EC1	F	3	0
1702	2010-03-04	5	0.848	0.2421	0.299	0.1615	0.1454	0	0	0	0	0	1+1+3	EC1	F	3	0
1703	2010-03-04	5	0.21	0.0284	0.0497	0.0515	0.0804	0	0	0	0	0	5-NOISE	EC1	F	3	0
1704	2010-03-04	5	0.973	0.3305	0.3033	0.1629	0.1763	0	0	0	0	0	1+1+3	EC1	F	3	0
1705	2010-03-04	5	0.306	0.0855	0.065	0.0662	0.0893	0	0	0	0	0	5R1	EC1	F	3	0
1706	2010-03-04	5	0.8684	0.2986	0.2722	0.1626	0.135	0	0	0	0	0	1+1+3	EC1	F	3	0
1707	2010-03-04	5	0.8363	0.2343	0.2979	0.1668	0.1373	0	0	0	0	0	1+1+3	EC1	F	3	0
1708	2010-03-04	5	0.3618	0.0605	0.0729	0.0934	0.135	0	0	0	0	0	5-NOISE	EC1	F	3	0
1709	2010-03-04	5	0.7994	0.2263	0.3035	0.1551	0.1145	0	0	0	0	0	1+1+3	EC1	F	3	0
1710	2010-03-04	5	1.0513	0.3122	0.3451	0.179	0.215	0	0	0	0	0	1+1+3	EC1	F	3	0
1711	2010-03-04	5	1.1277	0.377	0.4098	0.139	0.2019	0	0	0	0	0	1+1+3	EC1	F	3	0
1712	2010-03-04	5	0.3676	0.0761	0.0817	0.0949	0.1149	0	0	0	0	0	5R1	EC1	F	3	0
1713	2010-03-04	5	0.9932	0.3514	0.3231	0.1412	0.1775	0	0	0	0	0	1+1+3	EC1	F	3	0
1714	2010-03-04	5	0.9412	0.3477	0.2799	0.1766	0.137	0	0	0	0	0	1+1+3	EC1	F	3	0
1715	2010-03-04	5	0.268	0.045	0.0644	0.0652	0.0934	0	0	0	0	0	5R1	EC1	F	3	0
1716	2010-03-04	5	1.0083	0.3792	0.3533	0.1249	0.1509	0	0	0	0	0	1+1+3	EC1	F	3	0
1717	2010-03-04	5	0.2629	0.0493	0.0589	0.0647	0.09	0	0	0	0	0	5R1	EC1	F	3	0
1718	2010-03-04	5	0.272	0.0508	0.0592	0.0666	0.0954	0	0	0	0	0	5R1	EC1	F	3	0
1719	2010-03-04	5	0.8976	0.2719	0.3175	0.1698	0.1384	0	0	0	0	0	1+1+3	EC1	F	3	0
1720	2010-03-04	5	0.9938	0.3913	0.28	0.1815	0.141	0	0	0	0	0	1+1+3	EC1	F	3	0
1721	2010-03-04	6	1.2209	0.2903	0.3905	0.2335	0.1725	0.1341	0	0	0	0	6-NOISE	EC1	F	3	0
1722	2010-03-04	6	0.261	0.0343	0.0344	0.0441	0.0525	0.0957	0	0	0	0	6i	EC1	F	3	0
1723	2010-03-04	7	0.381	0.0562	0.064	0.06	0.0639	0.0627	0.0742	0	0	0	7i	EC1	F	3	0
1724	2010-03-04	7	0.4409	0.0336	0.0418	0.0505	0.0584	0.0698	0.1868	0	0	0	7i	EC1	F	3	0
1725	2010-03-04	7	0.3415	0.034	0.0427	0.0549	0.0561	0.0612	0.0926	0	0	0	7i	EC1	F	3	0
1726	2010-03-04	7	0.3673	0.0409	0.0545	0.0583	0.0593	0.0636	0.0907	0	0	0	7i	EC1	F	3	0
1727	2010-03-04	8	0.5094	0.1235	0.0936	0.0561	0.054	0.0547	0.0592	0.0683	0	0	8i	EC1	F	3	0
1728	2010-03-04	8	1.2978	0.3909	0.2159	0.1521	0.1748	0.1548	0.108	0.1013	0	0	8R	EC1	F	3	0
1729	2010-03-04	8	0.377	0.0315	0.0376	0.0452	0.0496	0.053	0.0618	0.0983	0	0	8i	EC1	F	3	0
1730	2010-03-04	4	0.5007	0.1594	0.1691	0.1722	0	0	0	0	0	0	4-NOISE	EC1	F	3	0
1731	2010-03-04	5	1.2712	0.432	0.4258	0.2024	0.211	0	0	0	0	0	1+1+3	EC1	F	3	5727
1732	2010-03-04	5	1.27	0.4343	0.4249	0.2048	0.206	0	0	0	0	0	1+1+3	EC1	F	3	5727
1733	2010-03-04	5	1.2996	0.4551	0.4262	0.2061	0.2122	0	0	0	0	0	1+1+3	EC1	F	3	5727
1734	2010-03-04	5	1.2547	0.4532	0.4141	0.1945	0.1929	0	0	0	0	0	1+1+3	EC1	F	3	5727
1735	2010-03-04	6	1.0041	0.213	0.2878	0.1918	0.1532	0.1583	0	0	0	0	6-NOISE	EC1	F	3	5727
1736	2010-03-04	6	0.3249	0.0503	0.0539	0.0599	0.0785	0.0823	0	0	0	0	6i	EC1	F	3	5727
1737	2010-03-04	7	0.4283	0.0472	0.1001	0.0781	0.0509	0.0752	0.0768	0	0	0	7i	EC1	F	3	5727
1738	2010-03-04	8	0.8141	0.1034	0.0932	0.1174	0.1068	0.1125	0.1176	0.1632	0	0	8R	EC1	F	3	0
1739	2010-03-04	8	0.5798	0.0589	0.0553	0.063	0.0713	0.0822	0.0976	0.1515	0	0	8i	EC1	F	3	5727
1740	2010-03-04	8	0.7003	0.0548	0.0677	0.0746	0.0886	0.1097	0.1226	0.1823	0	0	8i	EC1	F	3	5727
1741	2010-03-04	9	0.5493	0.0554	0.0891	0.0592	0.0467	0.0558	0.0575	0.0665	0.1191	0	9i	EC1	F	3	5727
1742	2010-03-04	10	0.829	0.0498	0.0643	0.069	0.0641	0.083	0.0845	0.1145	0.1368	0.163	10i	EC1	F	3	0
1743	2010-03-04	3	0.1416	0.0651	0.0765	0	0	0	0	0	0	0	3R	EC1	F	3	6070/6068
1744	2010-03-04	3	0.1561	0.0677	0.0884	0	0	0	0	0	0	0	3R	EC1	F	3	6070/6068
1745	2010-03-04	3	0.1188	0.0463	0.0725	0	0	0	0	0	0	0	3R	EC1	F	3	6070/6068
1746	2010-03-04	3	0.1705	0.074	0.0965	0	0	0	0	0	0	0	3R	EC1	F	3	6070/6068
1747	2010-03-04	4	0.2438	0.0569	0.0827	0.1042	0	0	0	0	0	0	4R1	EC1	F	3	0
1748	2010-03-04	4	0.2324	0.063	0.0757	0.0937	0	0	0	0	0	0	4R1	EC1	F	3	0
1749	2010-03-04	4	0.2234	0.0563	0.0738	0.0933	0	0	0	0	0	0	4R1	EC1	F	3	0
1750	2010-03-04	4	0.2502	0.052	0.0754	0.1228	0	0	0	0	0	0	4R1	EC1	F	3	0
1751	2010-03-04	4	0.2494	0.0809	0.0822	0.0863	0	0	0	0	0	0	4R1	EC1	F	3	0
1752	2010-03-04	5	0.8497	0.2447	0.3279	0.1462	0.1309	0	0	0	0	0	1+1+3	EC1	F	3	0
1753	2010-03-04	5	1.0486	0.3826	0.428	0.122	0.116	0	0	0	0	0	5-NOISE	EC1	F	3	0
1754	2010-03-04	5	0.9814	0.3714	0.3361	0.131	0.1429	0	0	0	0	0	1+1+3	EC1	F	3	0
1755	2010-03-04	5	0.9988	0.3139	0.3918	0.1403	0.1528	0	0	0	0	0	1+1+3	EC1	F	3	0
1756	2010-03-04	5	1.0445	0.3666	0.3821	0.1424	0.1534	0	0	0	0	0	1+1+3	EC1	F	3	0
1757	2010-03-04	8	1.7224	0.3483	0.355	0.2378	0.2599	0.2486	0.1499	0.1229	0	0	8-NOISE	EC1	F	3	5727
1758	2010-03-04	4	0.4966	0.2416	0.1547	0.1003	0	0	0	0	0	0	4D	EC1	F	3	5722
1759	2010-03-04	4	0.5229	0.2461	0.1697	0.1071	0	0	0	0	0	0	4D	EC1	F	3	5722
1760	2010-03-04	4	0.4821	0.2328	0.1477	0.1016	0	0	0	0	0	0	4D	EC1	F	3	5722
1761	2010-03-04	4	0.4672	0.2101	0.139	0.1181	0	0	0	0	0	0	4D	EC1	F	3	5722
1762	2010-03-04	4	0.5099	0.2393	0.1604	0.1102	0	0	0	0	0	0	4D	EC1	F	3	5722
1763	2010-03-04	4	0.5009	0.2418	0.1505	0.1086	0	0	0	0	0	0	4D	EC1	F	3	5722
1764	2010-03-04	4	0.4825	0.2246	0.1389	0.119	0	0	0	0	0	0	4D	EC1	F	3	5722
1765	2010-03-04	4	0.5269	0.2556	0.1563	0.115	0	0	0	0	0	0	4D	EC1	F	3	5722
1766	2010-03-04	4	0.496	0.2352	0.1521	0.1087	0	0	0	0	0	0	4D	EC1	F	3	5722
1767	2010-03-04	4	0.4803	0.24	0.1409	0.0994	0	0	0	0	0	0	4D	EC1	F	3	5722
1768	2010-03-04	4	0.4642	0.2453	0.119	0.0999	0	0	0	0	0	0	1+32	EC1	F	3	5722
1769	2010-03-04	4	0.5219	0.2448	0.1602	0.1169	0	0	0	0	0	0	4D	EC1	F	3	5722
1770	2010-03-04	4	0.4345	0.1903	0.1477	0.0965	0	0	0	0	0	0	4D	EC1	F	3	5722
1771	2010-03-04	4	0.5053	0.232	0.1447	0.1286	0	0	0	0	0	0	4D	EC1	F	3	5722
1772	2010-03-04	4	0.5157	0.2566	0.1553	0.1038	0	0	0	0	0	0	4D	EC1	F	3	5722
1773	2010-03-04	4	0.5043	0.2434	0.1622	0.0987	0	0	0	0	0	0	4D	EC1	F	3	0
1774	2010-03-04	5	0.6625	0.212	0.1776	0.1473	0.1256	0	0	0	0	0	5-NOISE	EC1	F	3	5561
1775	2010-03-04	5	0.6856	0.2212	0.2168	0.1195	0.1281	0	0	0	0	0	1+1+3	EC1	F	3	5561
1776	2010-03-04	5	0.6378	0.1679	0.1752	0.163	0.1317	0	0	0	0	0	5-NOISE	EC1	F	3	5561
1777	2010-03-04	5	0.6419	0.2077	0.1663	0.1589	0.109	0	0	0	0	0	5-NOISE	EC1	F	3	5561
1778	2010-03-04	5	0.653	0.1922	0.1836	0.1477	0.1295	0	0	0	0	0	5-NOISE	EC1	F	3	5561
1779	2010-03-04	4	0.5191	0.2559	0.1539	0.1093	0	0	0	0	0	0	4D	EC1	F	3	5722
1780	2010-03-04	4	0.5077	0.2497	0.1546	0.1034	0	0	0	0	0	0	4D	EC1	F	3	5722
1781	2010-03-04	4	0.5143	0.2419	0.163	0.1094	0	0	0	0	0	0	4D	EC1	F	3	5722
1782	2010-03-04	4	0.5108	0.2538	0.1559	0.1011	0	0	0	0	0	0	4D	EC1	F	3	5722
1783	2010-03-04	4	0.5081	0.2312	0.1717	0.1052	0	0	0	0	0	0	4D	EC1	F	3	5722
1784	2010-03-04	4	0.4999	0.2362	0.1532	0.1105	0	0	0	0	0	0	4D	EC1	F	3	5722
1785	2010-03-04	4	0.5019	0.2424	0.15	0.1095	0	0	0	0	0	0	4D	EC1	F	3	5722
1786	2010-03-04	4	0.2026	0.0556	0.0643	0.0827	0	0	0	0	0	0	4R1	EC1	F	3	0
1787	2010-03-04	4	0.1922	0.0588	0.0624	0.071	0	0	0	0	0	0	4R1	EC1	F	3	0
1788	2010-03-04	5	0.0984	0.019	0.0225	0.0388	0.0181	0	0	0	0	0	5-NOISE	EC1	F	3	0
1789	2010-03-04	5	0.3529	0.092	0.1157	0.0799	0.0653	0	0	0	0	0	5R1	EC1	F	3	5560
1790	2010-03-04	5	0.356	0.1045	0.1074	0.08	0.0641	0	0	0	0	0	5R1	EC1	F	3	5560
1791	2010-03-04	5	0.3479	0.0969	0.1099	0.0811	0.06	0	0	0	0	0	5R1	EC1	F	3	5560
1792	2010-03-04	5	0.3461	0.0979	0.1091	0.0799	0.0592	0	0	0	0	0	5R1	EC1	F	3	5560
1793	2010-03-04	5	0.3447	0.0919	0.1137	0.0803	0.0588	0	0	0	0	0	5R1	EC1	F	3	5560
1794	2010-03-04	5	0.3357	0.0944	0.1064	0.0833	0.0516	0	0	0	0	0	5R1	EC1	F	3	5560
1795	2010-03-04	5	0.3341	0.0992	0.0999	0.0785	0.0565	0	0	0	0	0	5R1	EC1	F	3	5560
1796	2010-03-04	8	0.3573	0.0562	0.0486	0.0552	0.0474	0.0461	0.0474	0.0564	0	0	8i	EC1	F	3	0
1797	2010-01-23	4	0.5	0.2533	0.1501	0.0966	0	0	0	0	0	0	4D	EC1	F	3	5722
1798	2010-01-23	4	0.5146	0.2516	0.1521	0.1109	0	0	0	0	0	0	4D	EC1	F	3	5722
1799	2010-01-23	4	0.5119	0.2511	0.1514	0.1094	0	0	0	0	0	0	4D	EC1	F	3	5722
1800	2010-01-23	4	0.5104	0.2464	0.1629	0.1011	0	0	0	0	0	0	4D	EC1	F	3	5722
1801	2010-01-23	4	0.5527	0.2682	0.1561	0.1284	0	0	0	0	0	0	4D	EC1	F	3	5722
1802	2010-01-23	4	0.5352	0.2627	0.1655	0.107	0	0	0	0	0	0	4D	EC1	F	3	5722
1803	2010-01-23	4	0.5407	0.2693	0.1561	0.1153	0	0	0	0	0	0	4D	EC1	F	3	5722
1804	2010-01-23	4	0.5329	0.2644	0.1485	0.12	0	0	0	0	0	0	4D	EC1	F	3	5722
1805	2010-01-23	4	0.5174	0.247	0.1712	0.0992	0	0	0	0	0	0	4D	EC1	F	3	5722
1806	2010-01-23	4	0.5203	0.2504	0.1658	0.1041	0	0	0	0	0	0	4D	EC1	F	3	5722
1807	2010-01-23	4	0.528	0.2632	0.1486	0.1162	0	0	0	0	0	0	4D	EC1	F	3	5722
1808	2010-01-23	4	0.5302	0.2582	0.1581	0.1139	0	0	0	0	0	0	4D	EC1	F	3	5722
1809	2010-01-23	4	0.5258	0.2417	0.1702	0.1139	0	0	0	0	0	0	4D	EC1	F	3	5722
1810	2010-01-23	4	0.5148	0.2528	0.1633	0.0987	0	0	0	0	0	0	4D	EC1	F	3	5722
1811	2010-01-23	4	0.5158	0.2459	0.154	0.1159	0	0	0	0	0	0	4D	EC1	F	3	5722
1812	2010-01-23	5	0.337	0.089	0.1054	0.0761	0.0665	0	0	0	0	0	5R1	EC1	F	3	5560
1813	2010-01-23	5	0.3279	0.0903	0.0958	0.0754	0.0664	0	0	0	0	0	5R1	EC1	F	3	5560
1814	2010-01-23	5	0.3408	0.0954	0.101	0.0773	0.0671	0	0	0	0	0	5R1	EC1	F	3	5560
1815	2010-01-23	8	0.3549	0.0409	0.0604	0.0583	0.054	0.046	0.0456	0.0497	0	0	8i	EC1	F	3	5560
1816	2010-01-23	8	0.3659	0.0465	0.0639	0.0543	0.0519	0.0495	0.048	0.0518	0	0	8i	EC1	F	3	5560
1817	2007-02-15	5	1.1474	0.3868	0.389	0.1964	0.1752	0	0	0	0	0	1+1+3	EC1	J	4	5981
1818	2007-02-15	5	1.1019	0.3697	0.3552	0.2089	0.1681	0	0	0	0	0	1+1+3	EC1	J	4	5981
1819	2007-02-15	5	1.0787	0.363	0.3642	0.1832	0.1683	0	0	0	0	0	1+1+3	EC1	J	4	5981
1820	2007-02-15	5	1.3369	0.4692	0.425	0.2347	0.208	0	0	0	0	0	1+1+3	EC1	J	4	5978
1821	2007-02-15	5	1.2874	0.4379	0.4363	0.2152	0.198	0	0	0	0	0	1+1+3	EC1	J	4	5978
1822	2007-02-15	5	1.3432	0.4644	0.4543	0.2264	0.1981	0	0	0	0	0	1+1+3	EC1	J	4	5978
1823	2007-02-15	5	1.0432	0.3641	0.3409	0.1793	0.1589	0	0	0	0	0	1+1+3	EC1	J	4	5978
1824	2007-02-15	5	1.2371	0.4344	0.3803	0.2333	0.1891	0	0	0	0	0	1+1+3	EC1	J	4	5978
1825	2007-02-15	5	1.2521	0.4328	0.4077	0.2252	0.1864	0	0	0	0	0	1+1+3	EC1	J	4	5978
1826	2007-02-15	5	1.2761	0.4323	0.4442	0.2162	0.1834	0	0	0	0	0	1+1+3	EC1	J	4	5978
1827	2007-02-15	5	1.0598	0.3609	0.3415	0.1942	0.1632	0	0	0	0	0	1+1+3	EC1	J	4	5978
1828	2007-02-15	5	1.213	0.4226	0.4021	0.2086	0.1797	0	0	0	0	0	1+1+3	EC1	J	4	5978
1829	2007-02-15	5	1.3293	0.4653	0.4381	0.2311	0.1948	0	0	0	0	0	1+1+3	EC1	J	4	5978
1830	2007-02-15	5	1.0521	0.3585	0.3518	0.1765	0.1653	0	0	0	0	0	1+1+3	EC1	J	4	5978
1831	2007-02-15	5	0.3452	0.082	0.1014	0.0861	0.0757	0	0	0	0	0	5R1	EC1	J	4	5987
1832	2007-02-15	5	0.3236	0.0736	0.1038	0.0806	0.0656	0	0	0	0	0	5R1	EC1	J	4	5987
1833	2007-02-15	5	0.3347	0.0889	0.1003	0.0784	0.0671	0	0	0	0	0	5R1	EC1	J	4	5987
1834	2007-02-15	5	0.328	0.079	0.0974	0.077	0.0746	0	0	0	0	0	5R1	EC1	J	4	5987
1835	2007-02-15	5	0.3094	0.0754	0.0979	0.0752	0.0609	0	0	0	0	0	5R1	EC1	J	4	5987
1836	2007-02-15	5	0.3135	0.0771	0.1002	0.0742	0.062	0	0	0	0	0	5R1	EC1	J	4	5987
1837	2007-02-15	5	0.8347	0.2515	0.2723	0.1765	0.1344	0	0	0	0	0	1+1+3	EC1	J	4	5981
1838	2007-02-15	5	0.822	0.2504	0.2607	0.1656	0.1453	0	0	0	0	0	1+1+3	EC1	J	4	5981
1839	2007-02-15	5	0.8534	0.2626	0.2758	0.1686	0.1464	0	0	0	0	0	1+1+3	EC1	J	4	5981
1840	2007-02-15	5	0.7951	0.2408	0.2546	0.1664	0.1333	0	0	0	0	0	1+1+3	EC1	J	4	5981
1841	2007-02-15	5	0.8273	0.254	0.2539	0.1835	0.1359	0	0	0	0	0	1+1+3	EC1	J	4	5981
1842	2007-02-15	5	0.8314	0.2606	0.2576	0.176	0.1372	0	0	0	0	0	1+1+3	EC1	J	4	5981
1843	2007-02-15	5	0.8367	0.2596	0.2619	0.1713	0.1439	0	0	0	0	0	1+1+3	EC1	J	4	5981
1844	2007-02-15	5	0.8251	0.2389	0.2591	0.1765	0.1506	0	0	0	0	0	1+1+3	EC1	J	4	5981
1845	2007-02-15	5	0.8183	0.2528	0.2602	0.1596	0.1457	0	0	0	0	0	1+1+3	EC1	J	4	5981
1846	2007-02-15	5	0.7774	0.2307	0.2511	0.1676	0.128	0	0	0	0	0	1+1+3	EC1	J	4	5981
1847	2007-02-15	5	0.8274	0.2448	0.2608	0.1871	0.1347	0	0	0	0	0	1+1+3	EC1	J	4	5981
1848	2007-02-15	5	0.8202	0.2553	0.2588	0.1676	0.1385	0	0	0	0	0	1+1+3	EC1	J	4	5981
1849	2007-02-15	5	0.844	0.2581	0.259	0.1784	0.1485	0	0	0	0	0	1+1+3	EC1	J	4	5981
1850	2007-02-15	5	0.8252	0.257	0.2696	0.1552	0.1434	0	0	0	0	0	1+1+3	EC1	J	4	5978
1851	2007-02-15	5	0.8175	0.2527	0.2542	0.1727	0.1379	0	0	0	0	0	1+1+3	EC1	J	4	5978
1852	2007-02-15	5	0.8255	0.2629	0.2592	0.1671	0.1363	0	0	0	0	0	1+1+3	EC1	J	4	5978
1853	2007-02-15	5	0.8702	0.2741	0.286	0.162	0.1481	0	0	0	0	0	1+1+3	EC1	J	4	5978
1854	2007-02-15	5	0.838	0.2633	0.2596	0.1708	0.1443	0	0	0	0	0	1+1+3	EC1	J	4	5978
1855	2007-02-15	5	0.8361	0.2541	0.273	0.1611	0.1479	0	0	0	0	0	1+1+3	EC1	J	4	5978
1856	2007-02-15	6	1.0232	0.2344	0.2508	0.1538	0.1237	0.2605	0	0	0	0	6-NOISE	EC1	J	4	5981
1857	2008-03-27	5	0.8862	0.2774	0.2731	0.1821	0.1536	0	0	0	0	0	1+1+3	EC1	J	4	5978
1858	2008-03-27	5	0.8703	0.2745	0.2774	0.1483	0.1701	0	0	0	0	0	1+1+3	EC1	J	4	5978
1859	2008-03-27	5	0.951	0.291	0.3168	0.1566	0.1866	0	0	0	0	0	1+1+3	EC1	J	4	0
1860	2008-05-03	5	1.5464	0.5383	0.5121	0.2524	0.2436	0	0	0	0	0	1+1+3	EC1	J	4	5981
1861	2008-05-03	5	1.5314	0.5229	0.5167	0.2509	0.2409	0	0	0	0	0	1+1+3	EC1	J	4	5981
1862	2008-05-03	5	1.4307	0.5262	0.4669	0.2158	0.2218	0	0	0	0	0	1+1+3	EC1	J	4	5981
1863	2008-05-03	5	1.4123	0.507	0.4952	0.2147	0.1954	0	0	0	0	0	1+1+3	EC1	J	4	5981
1864	2008-05-03	5	1.3922	0.4948	0.4718	0.2195	0.2061	0	0	0	0	0	1+1+3	EC1	J	4	5981
1865	2008-05-03	5	1.4163	0.502	0.4972	0.2069	0.2102	0	0	0	0	0	1+1+3	EC1	J	4	5981
1866	2008-05-03	5	1.372	0.4931	0.4547	0.2128	0.2114	0	0	0	0	0	1+1+3	EC1	J	4	5981
1867	2008-05-03	5	1.1651	0.4207	0.3847	0.1782	0.1815	0	0	0	0	0	1+1+3	EC1	J	4	5981
1868	2008-05-03	5	1.1868	0.42	0.3875	0.1971	0.1822	0	0	0	0	0	1+1+3	EC1	J	4	5981
1869	2008-05-03	5	1.0873	0.3494	0.3757	0.1906	0.1716	0	0	0	0	0	1+1+3	EC1	J	4	5981
1870	2008-05-03	5	1.4848	0.5033	0.4995	0.2542	0.2278	0	0	0	0	0	1+1+3	EC1	J	4	5979
1871	2008-05-03	5	0.6458	0.0594	0.205	0.1858	0.1956	0	0	0	0	0	2+3	EC1	J	4	5979
1872	2008-05-03	5	0.7108	0.0793	0.2087	0.2185	0.2043	0	0	0	0	0	2+3	EC1	J	4	5979
1873	2008-05-03	5	1.396	0.4832	0.4846	0.2148	0.2134	0	0	0	0	0	1+1+3	EC1	J	4	5979
1874	2008-05-03	5	0.6548	0.0362	0.165	0.2811	0.1725	0	0	0	0	0	5-NOISE	EC1	J	4	5979
1875	2008-05-03	5	1.3021	0.5021	0.4366	0.1679	0.1955	0	0	0	0	0	1+1+3	EC1	J	4	5979
1876	2008-05-03	5	1.2641	0.4967	0.4204	0.1629	0.1841	0	0	0	0	0	1+1+3	EC1	J	4	5979
1877	2008-05-03	5	1.2242	0.4638	0.4307	0.1716	0.1581	0	0	0	0	0	1+1+3	EC1	J	4	5979
1878	2008-05-03	5	1.2006	0.4537	0.3995	0.1917	0.1557	0	0	0	0	0	1+1+3	EC1	J	4	5979
1879	2008-05-03	5	1.2106	0.4738	0.4083	0.154	0.1745	0	0	0	0	0	1+1+3	EC1	J	4	5979
1880	2008-05-03	6	1.5252	0.4991	0.4154	0.1424	0.2906	0.1777	0	0	0	0	6-NOISE	EC1	J	4	5979
1881	2008-05-03	8	1.2284	0.2953	0.1749	0.1579	0.151	0.1434	0.1457	0.1602	0	0	8R	EC1	J	4	5979
1882	2008-05-03	9	1.427	0.2991	0.1887	0.1594	0.1416	0.1405	0.1476	0.1661	0.184	0	9R	EC1	J	4	5979
1883	2008-05-03	5	0.7509	0.2298	0.2304	0.1575	0.1332	0	0	0	0	0	1+1+3	EC1	J	4	5981
1884	2008-05-03	5	0.7603	0.227	0.2445	0.151	0.1378	0	0	0	0	0	1+1+3	EC1	J	4	5981
1885	2008-05-03	5	0.7506	0.2279	0.238	0.1549	0.1298	0	0	0	0	0	1+1+3	EC1	J	4	5981
1886	2008-05-03	5	0.7829	0.2417	0.2395	0.1583	0.1434	0	0	0	0	0	1+1+3	EC1	J	4	5981
1887	2008-05-03	5	0.8176	0.251	0.2495	0.1732	0.1439	0	0	0	0	0	1+1+3	EC1	J	4	5981
1888	2008-05-03	5	0.8287	0.2544	0.2518	0.1737	0.1488	0	0	0	0	0	1+1+3	EC1	J	4	5981
1889	2008-05-03	5	0.8227	0.2558	0.2497	0.1753	0.1419	0	0	0	0	0	1+1+3	EC1	J	4	5981
1890	2008-05-03	5	0.766	0.2419	0.2268	0.1602	0.1371	0	0	0	0	0	1+1+3	EC1	J	4	5981
1891	2008-05-03	5	0.8429	0.2698	0.2738	0.1534	0.1459	0	0	0	0	0	1+1+3	EC1	J	4	5981
1892	2008-05-03	5	0.7943	0.2553	0.2484	0.1592	0.1314	0	0	0	0	0	1+1+3	EC1	J	4	5981
1893	2008-05-03	5	0.796	0.2587	0.248	0.1505	0.1388	0	0	0	0	0	1+1+3	EC1	J	4	5981
1894	2008-05-03	5	0.3232	0.0892	0.09	0.0763	0.0677	0	0	0	0	0	5R1	EC1	J	4	5979
1895	2008-05-03	5	0.3229	0.0953	0.0885	0.0747	0.0644	0	0	0	0	0	5R1	EC1	J	4	5979
1896	2008-05-03	5	0.3079	0.0924	0.0827	0.0687	0.0641	0	0	0	0	0	5R1	EC1	J	4	5979
1897	2008-05-03	5	0.3068	0.0854	0.0842	0.0721	0.0651	0	0	0	0	0	5R1	EC1	J	4	5979
1898	2008-05-03	5	0.3089	0.088	0.0847	0.0724	0.0638	0	0	0	0	0	5R1	EC1	J	4	5979
1899	2008-05-03	5	0.3209	0.0913	0.0853	0.0744	0.0699	0	0	0	0	0	5R1	EC1	J	4	5979
1900	2008-05-03	5	0.3278	0.0797	0.0934	0.0761	0.0786	0	0	0	0	0	5R1	EC1	J	4	5979
1901	2008-05-03	5	0.3051	0.0812	0.0847	0.0723	0.0669	0	0	0	0	0	5R1	EC1	J	4	5979
1902	2008-05-03	5	0.3299	0.091	0.094	0.0725	0.0724	0	0	0	0	0	5R1	EC1	J	4	5979
1903	2008-05-03	5	0.3271	0.0851	0.0963	0.0785	0.0672	0	0	0	0	0	5R1	EC1	J	4	5979
1904	2008-05-03	5	0.3255	0.0919	0.0989	0.0737	0.061	0	0	0	0	0	5R1	EC1	J	4	5979
1905	2008-05-03	5	0.3205	0.0876	0.0949	0.075	0.063	0	0	0	0	0	5R1	EC1	J	4	5979
1906	2008-05-03	5	0.3128	0.0825	0.0893	0.0753	0.0657	0	0	0	0	0	5R1	EC1	J	4	5979
1907	2008-05-03	8	0.3744	0.0453	0.0539	0.0607	0.0533	0.0538	0.0477	0.0597	0	0	8i	EC1	J	4	5979
1908	2008-05-03	8	0.3279	0.0328	0.0365	0.0412	0.0461	0.0497	0.0562	0.0654	0	0	8i	EC1	J	4	5979
1909	2008-05-03	9	0.4121	0.0409	0.055	0.0594	0.0545	0.049	0.0477	0.0486	0.057	0	9i	EC1	J	4	5979
1910	2008-05-03	9	0.4342	0.0415	0.0527	0.0642	0.056	0.0539	0.0512	0.0494	0.0653	0	9i	EC1	J	4	5979
1911	2008-05-03	5	0.7597	0.2487	0.2314	0.1486	0.131	0	0	0	0	0	1+1+3	EC1	J	4	5981
1912	2008-05-03	5	0.7299	0.2234	0.2017	0.1689	0.1359	0	0	0	0	0	1+1+3	EC1	J	4	5981
1913	2008-05-03	5	0.7605	0.2388	0.2214	0.1593	0.141	0	0	0	0	0	1+1+3	EC1	J	4	5981
1914	2008-05-03	5	0.7345	0.2259	0.2172	0.1555	0.1359	0	0	0	0	0	1+1+3	EC1	J	4	5981
1915	2008-05-03	5	0.778	0.2478	0.2296	0.1534	0.1472	0	0	0	0	0	1+1+3	EC1	J	4	5981
1916	2008-05-03	5	0.3631	0.0935	0.1019	0.0896	0.0781	0	0	0	0	0	5R1	EC1	J	4	5987
1917	2008-05-03	5	0.3396	0.0888	0.1177	0.0778	0.0553	0	0	0	0	0	5R1	EC1	J	4	5987
1918	2008-05-03	5	0.3237	0.095	0.1082	0.0682	0.0523	0	0	0	0	0	5R1	EC1	J	4	5987
1919	2008-05-03	5	0.3256	0.0978	0.1036	0.0686	0.0556	0	0	0	0	0	5R1	EC1	J	4	5987
1920	2008-05-03	5	0.3358	0.0848	0.1123	0.0858	0.0529	0	0	0	0	0	5R1	EC1	J	4	5987
1921	2008-05-03	5	0.3453	0.0935	0.1046	0.0838	0.0634	0	0	0	0	0	5R1	EC1	J	4	5987
1922	2008-05-03	5	0.331	0.0847	0.1156	0.077	0.0537	0	0	0	0	0	5R1	EC1	J	4	5987
1923	2008-05-03	5	0.3088	0.0904	0.0972	0.0732	0.048	0	0	0	0	0	5R1	EC1	J	4	5987
1924	2008-05-03	5	0.3301	0.0876	0.1001	0.0757	0.0667	0	0	0	0	0	5R1	EC1	J	4	5987
1925	2008-05-03	5	0.3218	0.0884	0.0987	0.0823	0.0524	0	0	0	0	0	5R1	EC1	J	4	5987
1926	2008-05-03	5	0.3446	0.0928	0.112	0.0786	0.0612	0	0	0	0	0	5R1	EC1	J	4	5987
1927	2008-05-03	5	0.3308	0.0807	0.1081	0.067	0.075	0	0	0	0	0	5R1	EC1	J	4	5987
1928	2008-05-03	5	1.4985	0.5156	0.5035	0.254	0.2254	0	0	0	0	0	1+1+3	EC1	J	4	5981
1929	2008-05-03	5	1.473	0.5085	0.4911	0.2415	0.2319	0	0	0	0	0	1+1+3	EC1	J	4	5981
1930	2008-05-03	5	1.4518	0.5002	0.4746	0.2505	0.2265	0	0	0	0	0	1+1+3	EC1	J	4	5981
1931	2008-05-03	5	1.3225	0.5054	0.4549	0.1806	0.1816	0	0	0	0	0	1+1+3	EC1	J	4	5979
1932	2008-05-03	5	1.2776	0.4922	0.4325	0.1672	0.1857	0	0	0	0	0	1+1+3	EC1	J	4	5979
1933	2008-05-03	5	0.884	0.2783	0.2756	0.1835	0.1466	0	0	0	0	0	1+1+3	EC1	J	4	5978
1934	2008-05-03	5	0.8723	0.2653	0.2744	0.175	0.1576	0	0	0	0	0	1+1+3	EC1	J	4	5978
1935	2008-05-03	5	0.8928	0.2829	0.2972	0.156	0.1567	0	0	0	0	0	1+1+3	EC1	J	4	5978
1936	2008-05-03	5	0.8488	0.2702	0.2767	0.1554	0.1465	0	0	0	0	0	1+1+3	EC1	J	4	5978
1937	2008-05-03	5	0.7951	0.2281	0.2588	0.1635	0.1447	0	0	0	0	0	1+1+3	EC1	J	4	5978
1938	2008-05-03	5	0.8406	0.2599	0.2751	0.1512	0.1544	0	0	0	0	0	1+1+3	EC1	J	4	5978
1939	2008-05-03	5	0.8172	0.2223	0.288	0.1645	0.1424	0	0	0	0	0	1+1+3	EC1	J	4	5978
1940	2008-05-03	5	0.7992	0.2517	0.2451	0.1581	0.1443	0	0	0	0	0	1+1+3	EC1	J	4	5978
1941	2008-05-03	5	0.8616	0.2416	0.311	0.1606	0.1484	0	0	0	0	0	1+1+3	EC1	J	4	5978
1942	2008-05-03	5	0.817	0.2504	0.2535	0.1644	0.1487	0	0	0	0	0	1+1+3	EC1	J	4	5978
1943	2008-05-03	5	0.7972	0.2273	0.2562	0.1612	0.1525	0	0	0	0	0	1+1+3	EC1	J	4	5978
1944	2008-05-03	5	0.7766	0.1885	0.2755	0.1686	0.144	0	0	0	0	0	1+1+3	EC1	J	4	5978
1945	2008-05-03	5	0.8552	0.2562	0.2752	0.1633	0.1605	0	0	0	0	0	1+1+3	EC1	J	4	5978
1946	2008-05-03	5	0.8408	0.2593	0.2637	0.1744	0.1434	0	0	0	0	0	1+1+3	EC1	J	4	5978
1947	2008-05-03	5	0.7494	0.2272	0.2301	0.1797	0.1124	0	0	0	0	0	1+1+3	EC1	J	4	5978
1948	2008-05-03	5	0.8112	0.2338	0.2614	0.1676	0.1484	0	0	0	0	0	1+1+3	EC1	J	4	5978
1949	2008-05-03	5	0.824	0.2485	0.2641	0.1776	0.1338	0	0	0	0	0	1+1+3	EC1	J	4	5978
1950	2008-05-03	5	0.9437	0.3213	0.2809	0.1792	0.1623	0	0	0	0	0	1+1+3	EC1	J	4	5978
1951	2008-05-03	6	0.437	0.0919	0.1071	0.0828	0.0555	0.0997	0	0	0	0	6i	EC1	J	4	5987
1952	2008-05-03	8	0.3351	0.0305	0.043	0.0492	0.0487	0.0465	0.0583	0.0589	0	0	8i	EC1	J	4	5987
1953	2008-05-03	5	0.7694	0.1863	0.285	0.1584	0.1397	0	0	0	0	0	1+1+3	EC1	J	4	5978
1954	2008-05-03	5	0.7861	0.2021	0.2639	0.1878	0.1323	0	0	0	0	0	1+1+3	EC1	J	4	5978
1955	2008-05-03	5	0.8153	0.2486	0.2425	0.1779	0.1463	0	0	0	0	0	1+1+3	EC1	J	4	5978
1956	2008-05-03	5	0.8032	0.2295	0.2438	0.1817	0.1482	0	0	0	0	0	1+1+3	EC1	J	4	5978
1957	2008-05-03	5	0.8504	0.2523	0.2768	0.1596	0.1617	0	0	0	0	0	1+1+3	EC1	J	4	5978
1958	2008-05-04	4	0.5875	0.1875	0.2123	0.1877	0	0	0	0	0	0	1+31	EC1	J	4	5979
1959	2008-05-04	5	0.6355	0.046	0.2223	0.1911	0.1761	0	0	0	0	0	2+3	EC1	J	4	5979
1960	2008-05-04	5	1.3622	0.4722	0.456	0.2141	0.2199	0	0	0	0	0	1+1+3	EC1	J	4	0
1961	2008-05-04	5	1.3794	0.479	0.4505	0.2347	0.2152	0	0	0	0	0	1+1+3	EC1	J	4	5979
1962	2008-05-04	5	1.356	0.4729	0.4483	0.2196	0.2152	0	0	0	0	0	1+1+3	EC1	J	4	5979
1963	2008-05-04	5	1.371	0.4775	0.4661	0.2238	0.2036	0	0	0	0	0	1+1+3	EC1	J	4	5979
1964	2008-05-04	5	1.4035	0.5007	0.4781	0.2081	0.2166	0	0	0	0	0	1+1+3	EC1	J	4	5979
1965	2008-05-04	5	1.3781	0.4971	0.4678	0.1927	0.2205	0	0	0	0	0	1+1+3	EC1	J	4	5979
1966	2008-05-04	5	1.4169	0.4905	0.4812	0.2132	0.232	0	0	0	0	0	1+1+3	EC1	J	4	5979
1967	2008-05-04	5	1.4361	0.506	0.4867	0.2079	0.2355	0	0	0	0	0	1+1+3	EC1	J	4	5979
1968	2008-05-04	5	1.4177	0.5007	0.4678	0.2214	0.2278	0	0	0	0	0	1+1+3	EC1	J	4	5979
1969	2008-05-04	5	1.4308	0.5018	0.4802	0.2203	0.2285	0	0	0	0	0	1+1+3	EC1	J	4	5979
1970	2008-05-04	5	1.4157	0.4917	0.4791	0.2161	0.2288	0	0	0	0	0	1+1+3	EC1	J	4	5979
1971	2008-05-04	5	1.4072	0.5025	0.4602	0.2195	0.225	0	0	0	0	0	1+1+3	EC1	J	4	5979
1972	2008-05-04	5	1.4201	0.5093	0.4562	0.2205	0.2341	0	0	0	0	0	1+1+3	EC1	J	4	5979
1973	2008-05-04	5	1.3649	0.4823	0.4511	0.2039	0.2276	0	0	0	0	0	1+1+3	EC1	J	4	5979
1974	2008-05-04	5	1.3102	0.4729	0.4561	0.1917	0.1895	0	0	0	0	0	1+1+3	EC1	J	4	5978
1975	2008-05-04	5	1.2369	0.462	0.397	0.1973	0.1806	0	0	0	0	0	1+1+3	EC1	J	4	5978
1976	2008-05-04	6	0.4956	0.1055	0.0844	0.0849	0.0948	0.126	0	0	0	0	6i	EC1	J	4	0
1977	2008-05-04	8	0.4853	0.0628	0.0428	0.0434	0.0584	0.0656	0.0924	0.1199	0	0	8i	EC1	J	4	0
1978	2008-05-04	5	1.3707	0.4925	0.455	0.2116	0.2116	0	0	0	0	0	1+1+3	EC1	J	4	5979
1979	2008-05-04	5	1.2129	0.4297	0.4166	0.1755	0.1911	0	0	0	0	0	1+1+3	EC1	J	4	5987
1980	2008-05-04	5	1.3306	0.457	0.4547	0.2077	0.2112	0	0	0	0	0	1+1+3	EC1	J	4	5987
1981	2008-05-04	5	1.2969	0.4562	0.4424	0.1888	0.2095	0	0	0	0	0	1+1+3	EC1	J	4	5987
1982	2008-05-04	5	1.2793	0.4584	0.4371	0.1851	0.1987	0	0	0	0	0	1+1+3	EC1	J	4	5987
1983	2008-05-04	5	1.2475	0.4493	0.4168	0.1868	0.1946	0	0	0	0	0	1+1+3	EC1	J	4	5987
1984	2008-05-04	5	1.2724	0.4368	0.4298	0.2058	0.2	0	0	0	0	0	1+1+3	EC1	J	4	5987
1985	2008-05-04	5	1.2369	0.4446	0.4175	0.1822	0.1926	0	0	0	0	0	1+1+3	EC1	J	4	5987
1986	2008-05-04	5	1.3325	0.4534	0.4586	0.2171	0.2034	0	0	0	0	0	1+1+3	EC1	J	4	5987
1987	2008-05-04	5	1.3598	0.4577	0.4607	0.2268	0.2146	0	0	0	0	0	1+1+3	EC1	J	4	5981
1988	2008-05-04	5	1.3356	0.469	0.4435	0.2376	0.1855	0	0	0	0	0	1+1+3	EC1	J	4	5981
1989	2008-05-04	5	1.3545	0.4767	0.4176	0.2354	0.2248	0	0	0	0	0	1+1+3	EC1	J	4	5981
1990	2008-05-04	5	1.2604	0.4526	0.4195	0.181	0.2073	0	0	0	0	0	1+1+3	EC1	J	4	5979
1991	2008-05-04	5	1.3044	0.4829	0.4255	0.1929	0.2031	0	0	0	0	0	1+1+3	EC1	J	4	5979
1992	2008-05-04	5	1.3292	0.4792	0.4284	0.213	0.2086	0	0	0	0	0	1+1+3	EC1	J	4	5979
1993	2008-05-04	5	1.3346	0.4732	0.4406	0.2105	0.2103	0	0	0	0	0	1+1+3	EC1	J	4	5979
1994	2008-05-04	5	1.2409	0.4492	0.4282	0.1754	0.1881	0	0	0	0	0	1+1+3	EC1	J	4	5979
1995	2008-05-04	5	1.2278	0.4484	0.4282	0.1724	0.1788	0	0	0	0	0	1+1+3	EC1	J	4	5979
1996	2008-05-04	5	1.218	0.4398	0.4222	0.1731	0.1829	0	0	0	0	0	1+1+3	EC1	J	4	5979
1997	2008-05-04	5	1.2244	0.4466	0.4295	0.1757	0.1726	0	0	0	0	0	1+1+3	EC1	J	4	5979
1998	2008-05-04	5	1.3154	0.473	0.4461	0.1898	0.2065	0	0	0	0	0	1+1+3	EC1	J	4	5979
1999	2008-05-04	5	1.2603	0.4504	0.4286	0.1882	0.1931	0	0	0	0	0	1+1+3	EC1	J	4	5979
[truncated: 6,720 more rows]
