# Supplementary material for: Deep Machine Learning Techniques for the Detection and Classification of Sperm Whale Bioacoustics
Source: Sci Rep. 2019 Aug 29;9:12588. doi: 10.1038/s41598-019-48909-4 (PMC6715799; doi:10.1038/s41598-019-48909-4)
Supplement: Supplementary file 3 — S7 [file 41598_2019_48909_MOESM3_ESM.xlsx]

## Sheet: FullData
CodaNum	FullDateTime	ClanNum	ClanName	NumClicks	TotalDur	ICI1	ICI2	ICI3	ICI4	ICI5	ICI6	ICI7	ICI8	ICI9	ICI10	ICI11	Coda Type
1	02/23/1985 12:03:01	1	Regular	5	0.531	0.141	0.127	0.126	0.138	0	0	0	0	0	0	0	599
2	02/23/1985 12:03:03	1	Regular	5	0.526	0.132	0.128	0.124	0.143	0	0	0	0	0	0	0	599
3	02/23/1985 12:03:06	1	Regular	5	0.491	0.134	0.129	0.118	0.109	0	0	0	0	0	0	0	599
4	02/23/1985 12:03:07	1	Regular	8	1.411	0.204	0.194	0.218	0.202	0.207	0.206	0.18	0	0	0	0	899
5	02/23/1985 12:03:09	1	Regular	5	0.528	0.133	0.129	0.13	0.137	0	0	0	0	0	0	0	599
6	02/23/1985 12:03:11	1	Regular	5	0.538	0.138	0.133	0.127	0.14	0	0	0	0	0	0	0	599
7	02/23/1985 12:03:14	1	Regular	5	0.534	0.131	0.137	0.128	0.137	0	0	0	0	0	0	0	599
8	02/23/1985 12:03:16	1	Regular	5	0.549	0.148	0.135	0.127	0.139	0	0	0	0	0	0	0	599
9	02/23/1985 12:03:19	1	Regular	8	1.032	0.148	0.147	0.139	0.142	0.149	0.144	0.162	0	0	0	0	81
10	02/23/1985 12:03:22	1	Regular	6	0.709	0.148	0.133	0.132	0.135	0.16	0	0	0	0	0	0	699
11	02/23/1985 12:03:26	1	Regular	5	0.547	0.143	0.134	0.127	0.143	0	0	0	0	0	0	0	599
12	02/23/1985 12:03:36	1	Regular	6	0.463	0.071	0.062	0.077	0.09	0.163	0	0	0	0	0	0	699
13	02/23/1985 12:03:38	1	Regular	5	0.527	0.137	0.127	0.127	0.136	0	0	0	0	0	0	0	599
14	02/23/1985 12:03:43	1	Regular	4	0.83	0.299	0.271	0.26	0	0	0	0	0	0	0	0	499
15	02/23/1985 12:03:44	1	Regular	7	1.936	0.328	0.33	0.317	0.323	0.316	0.322	0	0	0	0	0	799
16	02/23/1985 12:03:46	1	Regular	8	1.369	0.19	0.192	0.192	0.198	0.2	0.215	0.181	0	0	0	0	899
17	02/23/1985 12:03:49	1	Regular	8	1.409	0.19	0.192	0.204	0.194	0.209	0.206	0.214	0	0	0	0	899
18	02/23/1985 12:03:54	1	Regular	13	2.854	0.243	0.233	0.235	0.237	0.239	0.24	0.237	0.239	0.241	0.236	0.238	131
19	02/23/1985 12:04:09	1	Regular	7	1.693	0.295	0.288	0.287	0.281	0.275	0.267	0	0	0	0	0	71
20	02/23/1985 12:04:17	1	Regular	7	1.197	0.194	0.194	0.196	0.196	0.207	0.21	0	0	0	0	0	72
21	02/23/1985 12:04:21	1	Regular	7	1.516	0.242	0.257	0.25	0.244	0.262	0.261	0	0	0	0	0	71
22	02/23/1985 12:04:26	1	Regular	8	1.853	0.275	0.252	0.27	0.261	0.267	0.259	0.269	0	0	0	0	899
23	02/23/1985 12:04:30	1	Regular	8	1.866	0.267	0.275	0.259	0.272	0.267	0.266	0.26	0	0	0	0	899
24	02/23/1985 12:04:30	1	Regular	12	3.063	0.282	0.282	0.277	0.268	0.273	0.276	0.264	0.265	0.271	0.286	0.317	121
25	02/23/1985 12:04:48	1	Regular	10	1.862	0.206	0.179	0.228	0.2	0.205	0.205	0.212	0.216	0.211	0	0	1099
26	02/23/1985 12:04:48	1	Regular	10	1.839	0.229	0.184	0.213	0.205	0.195	0.196	0.2	0.218	0.199	0	0	1099
27	02/23/1985 12:04:48	1	Regular	7	1.21	0.188	0.191	0.194	0.224	0.21	0.203	0	0	0	0	0	72
28	02/23/1985 12:04:51	1	Regular	6	0.937	0.177	0.175	0.176	0.18	0.229	0	0	0	0	0	0	61
29	02/23/1985 12:04:53	1	Regular	8	1.735	0.253	0.245	0.246	0.247	0.249	0.25	0.244	0	0	0	0	899
30	02/23/1985 12:04:58	1	Regular	7	1.259	0.194	0.193	0.195	0.206	0.214	0.258	0	0	0	0	0	72
31	02/23/1985 12:04:58	1	Regular	7	1.13	0.187	0.172	0.185	0.193	0.194	0.199	0	0	0	0	0	72
32	02/23/1985 12:05:00	1	Regular	10	1.906	0.201	0.208	0.21	0.204	0.207	0.211	0.208	0.208	0.25	0	0	1099
33	02/23/1985 12:05:01	1	Regular	5	0.705	0.173	0.177	0.174	0.181	0	0	0	0	0	0	0	599
34	02/23/1985 12:05:04	1	Regular	7	1.288	0.211	0.211	0.211	0.217	0.214	0.225	0	0	0	0	0	72
35	02/23/1985 12:05:04	1	Regular	5	0.711	0.181	0.173	0.175	0.181	0	0	0	0	0	0	0	599
36	02/23/1985 12:05:06	1	Regular	6	1.408	0.279	0.293	0.281	0.277	0.28	0	0	0	0	0	0	62
37	02/23/1985 12:05:08	1	Regular	7	1.124	0.177	0.185	0.184	0.197	0.182	0.199	0	0	0	0	0	72
38	02/23/1985 12:05:08	1	Regular	8	1.35	0.171	0.188	0.192	0.188	0.196	0.199	0.215	0	0	0	0	899
39	02/23/1985 12:05:09	1	Regular	6	1.122	0.219	0.22	0.223	0.228	0.233	0	0	0	0	0	0	61
40	02/23/1985 12:05:16	1	Regular	4	0.646	0.184	0.231	0.23	0	0	0	0	0	0	0	0	499
41	02/23/1985 12:05:16	1	Regular	4	0.676	0.212	0.238	0.226	0	0	0	0	0	0	0	0	499
42	02/23/1985 12:05:18	1	Regular	5	1.243	0.32	0.299	0.317	0.308	0	0	0	0	0	0	0	599
43	02/23/1985 12:05:18	1	Regular	9	1.696	0.208	0.202	0.206	0.212	0.212	0.211	0.21	0.235	0	0	0	999
44	02/23/1985 12:05:19	1	Regular	6	1.016	0.202	0.205	0.2	0.211	0.199	0	0	0	0	0	0	61
45	02/23/1985 12:05:40	1	Regular	8	1.498	0.212	0.204	0.21	0.21	0.209	0.211	0.241	0	0	0	0	899
46	02/23/1985 12:05:44	1	Regular	7	1.241	0.2	0.206	0.206	0.207	0.206	0.217	0	0	0	0	0	72
47	02/23/1985 12:05:48	1	Regular	7	1.545	0.258	0.257	0.258	0.262	0.253	0.256	0	0	0	0	0	71
48	02/23/1985 12:05:48	1	Regular	7	1.183	0.212	0.164	0.198	0.194	0.201	0.214	0	0	0	0	0	72
49	02/23/1985 12:05:52	1	Regular	5	0.741	0.182	0.179	0.188	0.192	0	0	0	0	0	0	0	599
50	02/23/1985 12:05:59	1	Regular	6	0.95	0.173	0.184	0.175	0.194	0.225	0	0	0	0	0	0	61
51	02/23/1985 12:05:59	1	Regular	6	0.989	0.191	0.18	0.203	0.175	0.24	0	0	0	0	0	0	61
52	02/23/1985 12:06:01	1	Regular	5	1.011	0.196	0.194	0.207	0.414	0	0	0	0	0	0	0	51
53	02/23/1985 12:06:06	1	Regular	8	1.385	0.176	0.194	0.193	0.195	0.203	0.207	0.217	0	0	0	0	899
54	02/23/1985 12:06:21	1	Regular	7	1.624	0.262	0.278	0.277	0.264	0.275	0.268	0	0	0	0	0	71
55	02/23/1985 12:06:25	1	Regular	4	0.815	0.263	0.269	0.282	0	0	0	0	0	0	0	0	499
56	02/23/1985 12:06:27	1	Regular	7	1.229	0.21	0.205	0.197	0.209	0.215	0.193	0	0	0	0	0	72
57	02/23/1985 12:06:35	1	Regular	8	1.227	0.172	0.164	0.162	0.177	0.174	0.178	0.2	0	0	0	0	81
58	02/23/1985 12:06:47	1	Regular	9	0.846	0.078	0.107	0.117	0.124	0.122	0.104	0.087	0.107	0	0	0	999
59	02/23/1985 12:06:52	1	Regular	7	1.702	0.293	0.283	0.281	0.282	0.28	0.282	0	0	0	0	0	71
60	02/23/1985 12:06:56	1	Regular	7	1.656	0.28	0.274	0.285	0.261	0.269	0.287	0	0	0	0	0	71
61	02/23/1985 12:07:01	1	Regular	7	1.665	0.283	0.276	0.282	0.277	0.265	0.282	0	0	0	0	0	71
62	02/23/1985 12:07:05	1	Regular	5	1.093	0.274	0.274	0.274	0.271	0	0	0	0	0	0	0	599
63	02/23/1985 12:07:31	1	Regular	3	0.4	0.196	0.204	0	0	0	0	0	0	0	0	0	399
64	02/23/1985 12:07:31	1	Regular	7	1.367	0.223	0.229	0.226	0.22	0.229	0.24	0	0	0	0	0	72
65	02/23/1985 12:07:33	1	Regular	7	1.312	0.211	0.219	0.22	0.216	0.225	0.221	0	0	0	0	0	72
66	02/23/1985 12:07:34	1	Regular	9	1.667	0.197	0.208	0.206	0.209	0.205	0.212	0.211	0.219	0	0	0	91
67	02/23/1985 12:07:36	1	Regular	7	1.198	0.203	0.184	0.204	0.199	0.208	0.201	0	0	0	0	0	72
68	02/23/1985 12:07:36	1	Regular	8	1.66	0.238	0.236	0.243	0.2	0.27	0.241	0.231	0	0	0	0	899
69	02/23/1985 12:07:37	1	Regular	9	1.875	0.19	0.24	0.242	0.239	0.234	0.244	0.25	0.236	0	0	0	999
70	02/23/1985 12:07:37	1	Regular	10	2.177	0.226	0.236	0.245	0.241	0.247	0.241	0.248	0.245	0.249	0	0	101
71	02/23/1985 12:07:42	1	Regular	8	1.754	0.247	0.249	0.249	0.249	0.254	0.255	0.251	0	0	0	0	899
72	02/23/1985 12:07:42	1	Regular	9	2.001	0.248	0.254	0.252	0.246	0.246	0.259	0.251	0.246	0	0	0	92
73	02/23/1985 12:08:02	1	Regular	8	1.364	0.192	0.184	0.187	0.192	0.2	0.199	0.211	0	0	0	0	899
74	02/23/1985 18:01:18	1	Regular	5	1.15	0.297	0.288	0.286	0.279	0	0	0	0	0	0	0	599
75	02/23/1985 18:01:20	1	Regular	6	1.727	0.336	0.346	0.352	0.344	0.349	0	0	0	0	0	0	699
76	02/23/1985 18:01:25	1	Regular	5	1.153	0.29	0.291	0.289	0.283	0	0	0	0	0	0	0	599
77	02/23/1985 18:01:29	1	Regular	5	1.382	0.35	0.349	0.337	0.347	0	0	0	0	0	0	0	599
78	02/23/1985 18:01:31	1	Regular	5	1.156	0.288	0.293	0.289	0.286	0	0	0	0	0	0	0	599
79	02/23/1985 18:01:34	1	Regular	7	2.793	0.51	0.482	0.439	0.461	0.45	0.452	0	0	0	0	0	799
80	02/23/1985 18:01:44	1	Regular	5	1.096	0.273	0.275	0.275	0.273	0	0	0	0	0	0	0	599
81	02/23/1985 18:01:50	1	Regular	7	1.211	0.196	0.2	0.202	0.201	0.207	0.206	0	0	0	0	0	72
82	02/23/1985 18:01:54	1	Regular	8	1.433	0.204	0.199	0.2	0.2	0.207	0.206	0.215	0	0	0	0	899
83	02/23/1985 18:02:02	1	Regular	7	1.441	0.233	0.239	0.245	0.243	0.238	0.243	0	0	0	0	0	799
84	02/23/1985 18:02:06	1	Regular	7	1.433	0.231	0.237	0.237	0.24	0.242	0.245	0	0	0	0	0	799
85	02/23/1985 18:02:11	1	Regular	7	1.511	0.247	0.26	0.248	0.254	0.245	0.258	0	0	0	0	0	71
86	02/23/1985 18:02:45	1	Regular	5	0.738	0.193	0.187	0.182	0.177	0	0	0	0	0	0	0	599
87	02/23/1985 18:03:34	1	Regular	7	2.448	0.396	0.397	0.426	0.421	0.401	0.408	0	0	0	0	0	799
88	02/23/1985 22:59:04	1	Regular	4	0.569	0.205	0.192	0.172	0	0	0	0	0	0	0	0	499
89	02/23/1985 22:59:09	1	Regular	4	0.767	0.202	0.206	0.359	0	0	0	0	0	0	0	0	42
90	02/23/1985 22:59:13	1	Regular	4	0.57	0.206	0.189	0.175	0	0	0	0	0	0	0	0	499
91	02/23/1985 22:59:19	1	Regular	5	0.771	0.2	0.209	0.184	0.179	0	0	0	0	0	0	0	599
92	02/23/1985 22:59:24	1	Regular	7	1.148	0.189	0.182	0.187	0.187	0.203	0.199	0	0	0	0	0	72
93	02/23/1985 22:59:39	1	Regular	8	1.274	0.162	0.183	0.17	0.175	0.19	0.189	0.206	0	0	0	0	899
94	02/23/1985 22:59:43	1	Regular	5	0.695	0.171	0.177	0.178	0.17	0	0	0	0	0	0	0	599
95	02/23/1985 23:01:09	1	Regular	7	1.243	0.204	0.198	0.215	0.207	0.205	0.214	0	0	0	0	0	72
96	02/23/1985 23:01:34	1	Regular	4	1.048	0.357	0.349	0.341	0	0	0	0	0	0	0	0	499
97	02/23/1985 23:02:01	1	Regular	6	1.354	0.268	0.269	0.273	0.264	0.279	0	0	0	0	0	0	62
98	02/23/1985 23:02:05	1	Regular	3	0.732	0.371	0.361	0	0	0	0	0	0	0	0	0	399
99	02/23/1985 23:02:06	1	Regular	7	1.625	0.27	0.277	0.269	0.272	0.271	0.265	0	0	0	0	0	71
100	02/23/1985 23:02:10	1	Regular	9	2.169	0.281	0.273	0.269	0.261	0.264	0.277	0.271	0.274	0	0	0	92
101	02/23/1985 23:02:21	1	Regular	9	2.176	0.286	0.28	0.275	0.28	0.272	0.274	0.276	0.234	0	0	0	92
102	02/23/1985 23:02:38	1	Regular	4	1.42	0.49	0.47	0.461	0	0	0	0	0	0	0	0	499
103	02/23/1985 23:02:43	1	Regular	4	0.413	0.13	0.139	0.144	0	0	0	0	0	0	0	0	499
104	02/24/1985 01:01:11	1	Regular	6	0.997	0.184	0.185	0.19	0.191	0.246	0	0	0	0	0	0	61
105	02/24/1985 01:01:14	1	Regular	5	0.696	0.177	0.167	0.176	0.176	0	0	0	0	0	0	0	599
106	02/24/1985 01:01:14	1	Regular	5	0.738	0.181	0.189	0.175	0.194	0	0	0	0	0	0	0	599
107	02/24/1985 01:01:17	1	Regular	11	1.761	0.172	0.162	0.16	0.167	0.183	0.177	0.181	0.181	0.192	0.184	0	111
108	02/24/1985 01:01:17	1	Regular	9	1.436	0.168	0.166	0.179	0.177	0.183	0.187	0.188	0.188	0	0	0	91
109	02/24/1985 01:01:20	1	Regular	9	1.456	0.173	0.174	0.174	0.178	0.184	0.191	0.187	0.194	0	0	0	91
110	02/24/1985 01:01:30	1	Regular	7	1.058	0.166	0.17	0.177	0.175	0.186	0.183	0	0	0	0	0	72
111	02/24/1985 01:01:46	1	Regular	5	0.797	0.195	0.192	0.198	0.212	0	0	0	0	0	0	0	599
112	02/24/1985 01:01:50	1	Regular	12	2.434	0.217	0.218	0.225	0.223	0.224	0.223	0.222	0.219	0.219	0.219	0.225	121
113	02/24/1985 01:02:06	1	Regular	8	1.36	0.183	0.191	0.18	0.195	0.204	0.206	0.202	0	0	0	0	899
114	02/24/1985 01:02:39	1	Regular	4	0.189	0.06	0.066	0.063	0	0	0	0	0	0	0	0	499
115	02/24/1985 01:02:40	1	Regular	4	0.346	0.127	0.111	0.108	0	0	0	0	0	0	0	0	499
116	02/24/1985 06:04:05	1	Regular	7	1.098	0.184	0.175	0.179	0.184	0.186	0.189	0	0	0	0	0	72
117	02/24/1985 06:04:12	1	Regular	7	1.121	0.183	0.188	0.184	0.186	0.167	0.213	0	0	0	0	0	72
118	02/24/1985 06:04:15	1	Regular	10	1.651	0.162	0.189	0.149	0.207	0.18	0.186	0.192	0.187	0.199	0	0	1099
119	02/24/1985 06:04:19	1	Regular	9	1.458	0.155	0.185	0.202	0.2	0.214	0.2	0.171	0.201	0	0	0	999
120	02/24/1985 06:05:13	1	Regular	7	2.381	0.415	0.405	0.387	0.4	0.389	0.385	0	0	0	0	0	799
121	02/24/1985 06:05:20	1	Regular	6	1.991	0.394	0.398	0.392	0.402	0.405	0	0	0	0	0	0	699
122	02/24/1985 06:05:24	1	Regular	7	2.318	0.388	0.389	0.385	0.385	0.389	0.383	0	0	0	0	0	799
123	02/24/1985 06:05:29	1	Regular	6	1.972	0.397	0.381	0.399	0.397	0.398	0	0	0	0	0	0	699
124	02/24/1985 06:05:33	1	Regular	16	2.789	0.187	0.176	0.175	0.175	0.176	0.181	0.182	0.184	0.18	0.185	0.191	161
125	02/24/1985 06:05:38	1	Regular	10	1.619	0.178	0.166	0.187	0.176	0.177	0.184	0.179	0.184	0.189	0	0	1099
126	02/24/1985 06:05:41	1	Regular	10	1.606	0.172	0.169	0.177	0.174	0.176	0.177	0.189	0.182	0.191	0	0	1099
127	02/24/1985 06:05:45	1	Regular	8	1.255	0.17	0.173	0.177	0.176	0.182	0.181	0.196	0	0	0	0	899
128	02/24/1985 06:05:49	1	Regular	9	1.426	0.175	0.174	0.172	0.175	0.177	0.18	0.182	0.192	0	0	0	91
129	02/24/1985 06:05:52	1	Regular	9	1.465	0.166	0.176	0.175	0.174	0.179	0.19	0.185	0.22	0	0	0	91
130	02/24/1985 06:05:52	1	Regular	8	1.26	0.179	0.173	0.168	0.176	0.179	0.188	0.197	0	0	0	0	899
131	02/24/1985 06:06:01	1	Regular	5	0.69	0.174	0.171	0.171	0.163	0	0	0	0	0	0	0	599
132	02/24/1985 06:06:05	1	Regular	5	0.66	0.161	0.178	0.168	0.153	0	0	0	0	0	0	0	599
133	02/24/1985 06:06:09	1	Regular	5	0.664	0.14	0.162	0.199	0.163	0	0	0	0	0	0	0	599
134	02/24/1985 06:06:12	1	Regular	5	0.703	0.174	0.186	0.177	0.166	0	0	0	0	0	0	0	599
135	02/24/1985 06:06:15	1	Regular	5	0.718	0.177	0.19	0.176	0.175	0	0	0	0	0	0	0	599
136	02/24/1985 18:06:04	1	Regular	5	0.679	0.181	0.172	0.164	0.163	0	0	0	0	0	0	0	599
137	02/24/1985 18:06:10	1	Regular	6	0.868	0.185	0.181	0.171	0.161	0.169	0	0	0	0	0	0	61
138	02/24/1985 18:06:15	1	Regular	5	0.704	0.188	0.181	0.17	0.164	0	0	0	0	0	0	0	599
139	02/24/1985 18:06:35	1	Regular	5	1.586	0.402	0.398	0.392	0.394	0	0	0	0	0	0	0	599
140	02/24/1985 18:06:49	1	Regular	7	1.173	0.184	0.192	0.185	0.19	0.195	0.227	0	0	0	0	0	72
141	02/24/1985 18:06:54	1	Regular	6	0.973	0.185	0.187	0.193	0.196	0.213	0	0	0	0	0	0	61
142	02/24/1985 18:07:02	1	Regular	5	0.85	0.204	0.216	0.21	0.22	0	0	0	0	0	0	0	599
143	02/24/1985 18:07:06	1	Regular	6	1.197	0.231	0.205	0.278	0.245	0.239	0	0	0	0	0	0	699
144	02/24/1985 18:07:17	1	Regular	4	0.545	0.183	0.184	0.178	0	0	0	0	0	0	0	0	499
145	02/24/1985 18:07:22	1	Regular	3	0.331	0.177	0.154	0	0	0	0	0	0	0	0	0	399
146	02/24/1985 18:07:25	1	Regular	5	0.754	0.196	0.192	0.189	0.177	0	0	0	0	0	0	0	599
147	02/24/1985 18:07:29	1	Regular	3	0.355	0.173	0.182	0	0	0	0	0	0	0	0	0	399
148	02/25/1985 09:03:02	1	Regular	8	2.042	0.334	0.251	0.299	0.301	0.286	0.278	0.292	0	0	0	0	899
149	02/25/1985 09:03:09	1	Regular	9	2.28	0.284	0.3	0.295	0.295	0.279	0.278	0.282	0.267	0	0	0	92
150	02/25/1985 09:03:12	1	Regular	7	1.707	0.287	0.297	0.287	0.293	0.273	0.271	0	0	0	0	0	71
151	02/25/1985 09:03:16	1	Regular	10	1.8	0.193	0.192	0.193	0.191	0.196	0.195	0.204	0.193	0.243	0	0	1099
152	02/25/1985 09:03:17	1	Regular	7	1.746	0.313	0.294	0.283	0.286	0.29	0.281	0	0	0	0	0	71
153	02/25/1985 09:03:20	1	Regular	10	1.844	0.18	0.198	0.184	0.205	0.202	0.21	0.217	0.211	0.216	0	0	1099
154	02/25/1985 09:03:22	1	Regular	7	1.65	0.287	0.28	0.279	0.269	0.27	0.266	0	0	0	0	0	71
155	02/25/1985 09:03:25	1	Regular	9	1.681	0.209	0.197	0.206	0.205	0.208	0.216	0.212	0.229	0	0	0	91
156	02/25/1985 09:03:27	1	Regular	7	1.636	0.281	0.283	0.272	0.27	0.271	0.259	0	0	0	0	0	71
157	02/25/1985 09:03:28	1	Regular	10	1.678	0.228	0.202	0.2	0.202	0.204	0.223	0.204	0.174	0.041	0	0	1099
158	02/25/1985 09:03:33	1	Regular	6	1.05	0.204	0.206	0.215	0.214	0.211	0	0	0	0	0	0	61
159	02/25/1985 09:03:35	1	Regular	9	2.267	0.287	0.278	0.283	0.299	0.275	0.291	0.275	0.281	0	0	0	92
160	02/25/1985 09:03:37	1	Regular	8	1.892	0.267	0.273	0.277	0.268	0.268	0.266	0.272	0	0	0	0	899
161	02/25/1985 09:03:42	1	Regular	10	2.529	0.283	0.298	0.279	0.28	0.279	0.264	0.295	0.275	0.274	0	0	1099
162	02/25/1985 09:03:42	1	Regular	9	0.85	0.101	0.106	0.11	0.113	0.102	0.106	0.202	0.116	0	0	0	999
163	02/25/1985 09:03:48	1	Regular	10	2.53	0.274	0.298	0.29	0.282	0.284	0.262	0.298	0.273	0.269	0	0	1099
164	02/25/1985 09:03:48	1	Regular	5	1.062	0.263	0.268	0.265	0.267	0	0	0	0	0	0	0	599
165	02/25/1985 09:03:53	1	Regular	8	1.968	0.292	0.293	0.282	0.284	0.274	0.273	0.27	0	0	0	0	899
166	02/25/1985 10:08:06	1	Regular	8	1.564	0.202	0.211	0.219	0.235	0.226	0.25	0.221	0	0	0	0	899
167	02/25/1985 10:08:06	1	Regular	8	1.563	0.224	0.224	0.228	0.208	0.208	0.25	0.221	0	0	0	0	899
168	02/25/1985 10:08:13	1	Regular	8	1.735	0.27	0.226	0.258	0.246	0.241	0.252	0.242	0	0	0	0	899
169	02/25/1985 10:08:17	1	Regular	6	1.331	0.265	0.274	0.267	0.263	0.262	0	0	0	0	0	0	62
170	02/25/1985 10:08:23	1	Regular	8	1.797	0.263	0.254	0.264	0.246	0.267	0.248	0.254	0	0	0	0	899
171	02/25/1985 10:08:28	1	Regular	7	1.634	0.283	0.256	0.28	0.264	0.267	0.283	0	0	0	0	0	71
175	03/06/1985 16:04:01	1	Regular	8	1.379	0.247	0.186	0.178	0.192	0.188	0.193	0.196	0	0	0	0	899
176	03/06/1985 16:04:06	1	Regular	6	0.943	0.188	0.177	0.196	0.169	0.212	0	0	0	0	0	0	61
177	03/06/1985 16:04:10	1	Regular	8	1.3	0.169	0.19	0.188	0.186	0.18	0.193	0.193	0	0	0	0	899
178	03/06/1985 16:04:14	1	Regular	9	1.395	0.17	0.169	0.164	0.169	0.186	0.197	0.179	0.161	0	0	0	91
179	03/06/1985 16:04:18	1	Regular	10	1.598	0.167	0.171	0.177	0.165	0.179	0.17	0.191	0.184	0.195	0	0	1099
180	03/06/1985 16:04:18	1	Regular	7	1.106	0.181	0.173	0.187	0.172	0.197	0.196	0	0	0	0	0	72
181	03/06/1985 16:05:11	1	Regular	5	0.739	0.183	0.194	0.187	0.174	0	0	0	0	0	0	0	599
182	03/06/1985 17:03:02	1	Regular	5	0.397	0.091	0.11	0.096	0.1	0	0	0	0	0	0	0	599
183	03/06/1985 17:03:03	1	Regular	7	1.247	0.201	0.201	0.21	0.212	0.213	0.21	0	0	0	0	0	72
184	03/06/1985 17:03:07	1	Regular	3	0.187	0.096	0.092	0	0	0	0	0	0	0	0	0	399
185	03/06/1985 17:03:07	1	Regular	5	0.812	0.205	0.203	0.201	0.203	0	0	0	0	0	0	0	599
186	03/06/1985 17:03:12	1	Regular	5	0.819	0.2	0.206	0.208	0.205	0	0	0	0	0	0	0	599
187	03/06/1985 17:03:17	1	Regular	7	1.194	0.197	0.189	0.192	0.207	0.213	0.197	0	0	0	0	0	72
188	03/06/1985 17:03:22	1	Regular	5	0.813	0.199	0.204	0.198	0.211	0	0	0	0	0	0	0	599
189	03/06/1985 17:03:33	1	Regular	5	0.813	0.2	0.203	0.198	0.213	0	0	0	0	0	0	0	599
190	03/06/1985 17:03:39	1	Regular	5	0.948	0.236	0.239	0.234	0.239	0	0	0	0	0	0	0	599
191	03/06/1985 22:07:14	1	Regular	4	0.355	0.1	0.124	0.131	0	0	0	0	0	0	0	0	499
192	03/06/1985 22:07:37	1	Regular	4	0.473	0.189	0.148	0.136	0	0	0	0	0	0	0	0	499
193	03/06/1985 22:07:43	1	Regular	3	0.296	0.14	0.156	0	0	0	0	0	0	0	0	0	399
194	03/06/1985 22:08:18	1	Regular	5	0.746	0.195	0.203	0.179	0.169	0	0	0	0	0	0	0	599
195	03/06/1985 22:08:19	1	Regular	3	0.423	0.275	0.148	0	0	0	0	0	0	0	0	0	399
196	03/08/1985 15:03:38	1	Regular	6	1.525	0.315	0.281	0.272	0.362	0.295	0	0	0	0	0	0	699
197	03/08/1985 15:03:46	1	Regular	7	1.653	0.286	0.277	0.269	0.271	0.25	0.3	0	0	0	0	0	71
198	03/08/1985 15:03:51	1	Regular	5	1.132	0.288	0.288	0.282	0.275	0	0	0	0	0	0	0	599
199	03/08/1985 15:03:54	1	Regular	7	2.759	0.488	0.471	0.464	0.453	0.438	0.446	0	0	0	0	0	799
200	03/08/1985 15:04:03	1	Regular	9	2.173	0.285	0.275	0.271	0.269	0.259	0.256	0.265	0.293	0	0	0	92
201	03/08/1985 15:04:08	1	Regular	7	1.671	0.288	0.285	0.278	0.269	0.271	0.279	0	0	0	0	0	71
202	03/08/1985 15:04:13	1	Regular	6	2.167	0.394	0.438	0.459	0.398	0.479	0	0	0	0	0	0	699
203	03/08/1985 15:04:14	1	Regular	6	1.414	0.285	0.276	0.287	0.283	0.283	0	0	0	0	0	0	62
204	03/08/1985 15:04:21	1	Regular	6	1.437	0.283	0.292	0.289	0.3	0.274	0	0	0	0	0	0	62
205	03/08/1985 15:04:32	1	Regular	9	1.413	0.16	0.167	0.172	0.176	0.18	0.184	0.184	0.189	0	0	0	91
206	03/08/1985 15:04:48	1	Regular	6	1.36	0.274	0.27	0.267	0.276	0.273	0	0	0	0	0	0	62
207	03/08/1985 15:05:09	1	Regular	7	1.612	0.276	0.274	0.272	0.266	0.264	0.26	0	0	0	0	0	71
208	03/08/1985 15:05:16	1	Regular	7	1.616	0.279	0.271	0.272	0.271	0.269	0.253	0	0	0	0	0	71
209	03/08/1985 15:05:18	1	Regular	10	1.55	0.164	0.166	0.165	0.168	0.171	0.17	0.17	0.179	0.197	0	0	1099
210	03/08/1985 15:05:20	1	Regular	6	1.36	0.253	0.249	0.258	0.259	0.341	0	0	0	0	0	0	699
211	03/08/1985 15:05:22	1	Regular	10	1.857	0.209	0.203	0.206	0.201	0.203	0.199	0.212	0.21	0.213	0	0	1099
212	03/08/1985 15:05:25	1	Regular	19	3.083	0.166	0.169	0.165	0.166	0.166	0.168	0.169	0.174	0.164	0.167	0.174	191
213	03/08/1985 15:05:31	1	Regular	11	2.422	0.242	0.243	0.244	0.245	0.245	0.24	0.241	0.237	0.243	0.242	0	111
214	03/08/1985 15:05:36	1	Regular	4	0.709	0.236	0.232	0.24	0	0	0	0	0	0	0	0	499
215	03/08/1985 15:05:38	1	Regular	11	2.058	0.208	0.202	0.204	0.2	0.203	0.203	0.205	0.209	0.209	0.215	0	111
216	03/08/1985 15:05:45	1	Regular	13	2.651	0.217	0.218	0.222	0.223	0.222	0.209	0.229	0.218	0.221	0.223	0.215	131
217	03/08/1985 15:05:55	1	Regular	6	0.912	0.173	0.18	0.177	0.177	0.205	0	0	0	0	0	0	61
218	03/08/1985 15:05:57	1	Regular	5	0.662	0.17	0.157	0.16	0.175	0	0	0	0	0	0	0	599
219	03/08/1985 15:06:01	1	Regular	9	1.405	0.167	0.165	0.164	0.17	0.177	0.176	0.179	0.207	0	0	0	91
220	03/08/1985 15:06:06	1	Regular	7	1.619	0.297	0.266	0.244	0.285	0.263	0.264	0	0	0	0	0	71
221	03/08/1985 15:06:08	1	Regular	9	1.52	0.178	0.179	0.18	0.189	0.191	0.194	0.2	0.21	0	0	0	91
222	03/08/1985 15:06:10	1	Regular	6	1.17	0.227	0.231	0.219	0.249	0.243	0	0	0	0	0	0	61
223	03/08/1985 15:06:12	1	Regular	7	1.269	0.209	0.207	0.209	0.207	0.214	0.222	0	0	0	0	0	72
224	03/08/1985 15:06:15	1	Regular	10	1.734	0.18	0.184	0.185	0.191	0.198	0.197	0.196	0.197	0.207	0	0	1099
225	03/08/1985 15:06:15	1	Regular	4	0.705	0.211	0.221	0.274	0	0	0	0	0	0	0	0	499
226	03/08/1985 15:06:19	1	Regular	5	0.718	0.172	0.182	0.174	0.189	0	0	0	0	0	0	0	599
227	03/08/1985 15:06:19	1	Regular	7	1.226	0.196	0.207	0.198	0.197	0.21	0.219	0	0	0	0	0	72
228	03/08/1985 15:06:21	1	Regular	5	0.649	0.159	0.158	0.159	0.172	0	0	0	0	0	0	0	599
229	03/08/1985 15:06:23	1	Regular	10	1.798	0.191	0.198	0.2	0.203	0.208	0.191	0.199	0.196	0.212	0	0	1099
230	03/08/1985 15:06:23	1	Regular	3	0.36	0.18	0.181	0	0	0	0	0	0	0	0	0	399
231	03/08/1985 15:06:30	1	Regular	8	1.476	0.204	0.206	0.214	0.214	0.213	0.215	0.21	0	0	0	0	899
232	03/08/1985 15:06:30	1	Regular	8	1.526	0.213	0.244	0.184	0.215	0.224	0.218	0.228	0	0	0	0	899
233	03/08/1985 15:06:38	1	Regular	8	1.828	0.26	0.259	0.266	0.258	0.258	0.265	0.261	0	0	0	0	899
234	03/08/1985 16:01:01	1	Regular	8	1.345	0.185	0.183	0.191	0.188	0.211	0.178	0.209	0	0	0	0	899
235	03/08/1985 16:01:06	1	Regular	7	1.132	0.184	0.188	0.184	0.188	0.187	0.202	0	0	0	0	0	72
236	03/08/1985 16:01:09	1	Regular	5	0.748	0.185	0.205	0.173	0.185	0	0	0	0	0	0	0	599
237	03/08/1985 16:01:11	1	Regular	6	1.216	0.197	0.199	0.18	0.176	0.464	0	0	0	0	0	0	699
238	03/08/1985 16:01:13	1	Regular	5	0.776	0.192	0.189	0.186	0.209	0	0	0	0	0	0	0	599
239	03/08/1985 16:01:18	1	Regular	5	0.757	0.18	0.2	0.189	0.189	0	0	0	0	0	0	0	599
240	03/08/1985 16:01:19	1	Regular	4	0.55	0.176	0.202	0.171	0	0	0	0	0	0	0	0	499
241	03/08/1985 16:01:34	1	Regular	7	1.115	0.173	0.179	0.189	0.188	0.19	0.197	0	0	0	0	0	72
242	03/08/1985 16:01:57	1	Regular	7	1.599	0.256	0.261	0.264	0.263	0.276	0.279	0	0	0	0	0	71
243	03/08/1985 16:02:02	1	Regular	5	1.084	0.263	0.271	0.277	0.273	0	0	0	0	0	0	0	599
244	03/08/1985 16:02:06	1	Regular	6	1.404	0.277	0.287	0.283	0.277	0.281	0	0	0	0	0	0	62
245	03/08/1985 16:02:10	1	Regular	11	2.239	0.516	0.182	0.184	0.181	0.198	0.189	0.196	0.196	0.194	0.203	0	1199
246	03/08/1985 16:02:22	1	Regular	11	1.819	0.164	0.172	0.169	0.192	0.183	0.182	0.182	0.187	0.193	0.194	0	111
247	03/08/1985 16:02:23	1	Regular	7	1.199	0.201	0.19	0.195	0.2	0.206	0.206	0	0	0	0	0	72
248	03/08/1985 16:02:30	1	Regular	12	1.967	0.157	0.17	0.177	0.179	0.179	0.184	0.181	0.184	0.179	0.182	0.196	121
249	03/08/1985 16:02:34	1	Regular	22	3.784	0.162	0.164	0.172	0.176	0.181	0.181	0.184	0.18	0.183	0.177	0.184	221
250	03/08/1985 16:03:02	1	Regular	4	1.191	0.465	0.366	0.36	0	0	0	0	0	0	0	0	499
251	03/08/1985 16:03:15	1	Regular	12	3.187	0.273	0.292	0.293	0.282	0.299	0.286	0.295	0.289	0.285	0.279	0.317	121
252	03/08/1985 16:03:24	1	Regular	11	2.596	0.301	0.258	0.258	0.257	0.259	0.245	0.242	0.245	0.254	0.277	0	111
253	03/08/1985 16:03:36	1	Regular	13	2.624	0.193	0.223	0.227	0.226	0.232	0.23	0.22	0.218	0.211	0.225	0.209	131
254	03/08/1985 16:03:49	1	Regular	9	0.814	0.087	0.089	0.103	0.111	0.112	0.121	0.094	0.098	0	0	0	999
255	03/08/1985 16:03:54	1	Regular	5	0.844	0.213	0.213	0.209	0.21	0	0	0	0	0	0	0	599
256	03/08/1985 16:03:58	1	Regular	5	0.869	0.215	0.223	0.215	0.216	0	0	0	0	0	0	0	599
257	03/08/1985 16:04:09	1	Regular	6	1.374	0.277	0.276	0.277	0.272	0.272	0	0	0	0	0	0	62
258	03/08/1985 16:04:16	1	Regular	6	1.348	0.281	0.277	0.279	0.263	0.249	0	0	0	0	0	0	62
259	03/08/1985 16:04:26	1	Regular	7	1.647	0.278	0.276	0.275	0.276	0.27	0.273	0	0	0	0	0	71
260	03/08/1985 16:05:00	1	Regular	20	3.411	0.172	0.176	0.169	0.176	0.178	0.179	0.175	0.179	0.179	0.186	0.177	201
261	03/08/1985 17:01:07	1	Regular	8	1.58	0.246	0.243	0.187	0.249	0.178	0.227	0.249	0	0	0	0	899
262	03/08/1985 17:01:44	1	Regular	9	1.818	0.228	0.217	0.205	0.239	0.208	0.238	0.222	0.261	0	0	0	999
263	03/08/1985 17:01:50	1	Regular	6	0.899	0.185	0.183	0.185	0.16	0.186	0	0	0	0	0	0	61
264	03/08/1985 17:01:53	1	Regular	8	1.344	0.178	0.208	0.204	0.171	0.203	0.202	0.177	0	0	0	0	899
265	03/08/1985 17:01:57	1	Regular	4	0.562	0.191	0.191	0.179	0	0	0	0	0	0	0	0	499
266	03/08/1985 17:01:58	1	Regular	12	1.842	0.153	0.156	0.158	0.153	0.16	0.164	0.165	0.17	0.18	0.163	0.22	121
267	03/08/1985 17:02:00	1	Regular	3	0.372	0.183	0.189	0	0	0	0	0	0	0	0	0	399
268	03/08/1985 17:02:54	1	Regular	9	1.818	0.244	0.23	0.218	0.232	0.224	0.222	0.222	0.226	0	0	0	92
269	03/08/1985 17:02:59	1	Regular	11	1.834	0.166	0.183	0.198	0.174	0.182	0.182	0.179	0.194	0.181	0.194	0	111
270	03/08/1985 17:03:07	1	Regular	11	1.997	0.275	0.206	0.191	0.186	0.195	0.179	0.189	0.193	0.188	0.195	0	111
271	03/08/1985 17:03:11	1	Regular	4	0.458	0.178	0.142	0.137	0	0	0	0	0	0	0	0	499
272	03/08/1985 17:03:19	1	Regular	10	1.473	0.145	0.156	0.157	0.164	0.164	0.16	0.178	0.174	0.174	0	0	1099
273	03/08/1985 17:03:34	1	Regular	11	1.784	0.179	0.18	0.187	0.164	0.177	0.178	0.178	0.171	0.187	0.183	0	111
274	03/08/1985 17:03:55	1	Regular	11	1.733	0.172	0.16	0.172	0.175	0.169	0.172	0.17	0.173	0.182	0.188	0	111
275	03/08/1985 17:03:59	1	Regular	13	1.837	0.167	0.102	0.062	0.15	0.158	0.164	0.165	0.162	0.173	0.177	0.174	131
276	03/08/1985 17:04:16	1	Regular	7	1.064	0.183	0.18	0.162	0.17	0.171	0.198	0	0	0	0	0	72
277	03/08/1985 17:04:20	1	Regular	8	1.317	0.181	0.184	0.172	0.19	0.188	0.194	0.208	0	0	0	0	899
278	03/09/1985 08:09:11	1	Regular	5	1.422	0.354	0.359	0.352	0.356	0	0	0	0	0	0	0	599
279	03/09/1985 08:09:34	1	Regular	7	1.266	0.197	0.213	0.205	0.216	0.258	0.177	0	0	0	0	0	799
280	03/09/1985 08:09:38	1	Regular	5	0.845	0.208	0.214	0.209	0.213	0	0	0	0	0	0	0	599
281	03/09/1985 08:09:57	1	Regular	5	0.826	0.197	0.209	0.214	0.206	0	0	0	0	0	0	0	599
282	03/09/1985 08:10:07	1	Regular	9	1.999	0.242	0.245	0.247	0.25	0.254	0.252	0.249	0.26	0	0	0	92
283	03/09/1985 08:10:16	1	Regular	7	1.193	0.195	0.197	0.202	0.209	0.218	0.172	0	0	0	0	0	72
284	03/09/1985 08:10:20	1	Regular	7	1.249	0.198	0.189	0.201	0.211	0.224	0.227	0	0	0	0	0	72
285	03/09/1985 08:10:32	1	Regular	4	0.585	0.181	0.209	0.195	0	0	0	0	0	0	0	0	499
286	03/09/1985 08:10:52	1	Regular	6	1.171	0.206	0.204	0.204	0.23	0.327	0	0	0	0	0	0	699
287	03/09/1985 08:11:11	1	Regular	8	1.528	0.214	0.202	0.217	0.213	0.221	0.226	0.234	0	0	0	0	899
288	03/09/1985 08:11:12	1	Regular	7	1.245	0.199	0.197	0.208	0.209	0.215	0.219	0	0	0	0	0	72
289	03/09/1985 08:11:24	1	Regular	7	1.296	0.191	0.213	0.224	0.223	0.225	0.22	0	0	0	0	0	72
290	03/09/1985 08:11:29	1	Regular	5	0.86	0.204	0.221	0.219	0.216	0	0	0	0	0	0	0	599
291	03/09/1985 08:11:33	1	Regular	5	0.863	0.2	0.225	0.225	0.214	0	0	0	0	0	0	0	599
292	03/09/1985 08:11:37	1	Regular	5	0.869	0.212	0.22	0.218	0.22	0	0	0	0	0	0	0	599
293	03/09/1985 08:11:41	1	Regular	5	0.845	0.204	0.219	0.178	0.242	0	0	0	0	0	0	0	599
294	03/09/1985 08:11:45	1	Regular	5	0.844	0.207	0.213	0.228	0.195	0	0	0	0	0	0	0	599
295	03/09/1985 08:11:59	1	Regular	5	1.145	0.324	0.28	0.276	0.265	0	0	0	0	0	0	0	599
296	03/09/1985 08:12:01	1	Regular	3	0.517	0.254	0.262	0	0	0	0	0	0	0	0	0	399
297	03/09/1985 08:12:21	1	Regular	7	1.204	0.177	0.201	0.208	0.204	0.21	0.203	0	0	0	0	0	72
298	03/09/1985 08:12:25	1	Regular	6	0.982	0.189	0.211	0.177	0.206	0.2	0	0	0	0	0	0	61
299	03/09/1985 08:12:25	1	Regular	8	1.478	0.198	0.199	0.199	0.205	0.211	0.214	0.252	0	0	0	0	899
300	03/09/1985 08:12:32	1	Regular	11	0.875	0.07	0.115	0.118	0.113	0.109	0.105	0.09	0.053	0.049	0.055	0	112
301	03/09/1985 08:12:38	1	Regular	11	2.469	0.24	0.237	0.256	0.25	0.248	0.248	0.24	0.251	0.241	0.257	0	111
302	03/09/1985 08:12:44	1	Regular	7	1.716	0.291	0.239	0.342	0.274	0.274	0.296	0	0	0	0	0	799
303	03/09/1985 08:12:47	1	Regular	8	1.326	0.18	0.189	0.188	0.18	0.192	0.195	0.203	0	0	0	0	899
304	03/09/1985 08:12:51	1	Regular	7	1.183	0.209	0.192	0.195	0.195	0.189	0.203	0	0	0	0	0	72
305	03/09/1985 08:12:55	1	Regular	5	0.891	0.218	0.222	0.227	0.224	0	0	0	0	0	0	0	599
306	03/09/1985 08:12:55	1	Regular	5	0.74	0.189	0.187	0.195	0.17	0	0	0	0	0	0	0	599
307	03/09/1985 08:13:01	1	Regular	5	0.784	0.197	0.204	0.198	0.184	0	0	0	0	0	0	0	599
308	03/09/1985 08:13:09	1	Regular	5	0.779	0.196	0.209	0.192	0.184	0	0	0	0	0	0	0	599
309	03/09/1985 08:13:10	1	Regular	8	1.372	0.19	0.184	0.193	0.193	0.199	0.209	0.203	0	0	0	0	899
310	03/09/1985 08:13:28	1	Regular	7	1.146	0.177	0.184	0.187	0.194	0.201	0.202	0	0	0	0	0	72
311	03/09/1985 08:13:38	1	Regular	6	1.066	0.215	0.21	0.208	0.218	0.216	0	0	0	0	0	0	61
312	03/09/1985 08:13:43	1	Regular	5	0.833	0.203	0.208	0.209	0.214	0	0	0	0	0	0	0	599
313	03/09/1985 08:13:50	1	Regular	7	1.229	0.19	0.201	0.206	0.2	0.233	0.198	0	0	0	0	0	72
314	03/09/1985 08:13:57	1	Regular	5	0.837	0.2	0.215	0.209	0.214	0	0	0	0	0	0	0	599
315	03/09/1985 08:14:02	1	Regular	6	1.179	0.201	0.212	0.214	0.213	0.34	0	0	0	0	0	0	699
316	03/09/1985 11:00:05	1	Regular	19	2.213	0.113	0.11	0.108	0.11	0.124	0.112	0.106	0.11	0.116	0.117	0.115	191
317	03/09/1985 11:01:11	1	Regular	19	3.479	0.251	0.198	0.188	0.181	0.166	0.158	0.157	0.17	0.167	0.171	0.178	191
318	03/09/1985 11:02:04	1	Regular	5	1.563	0.402	0.395	0.382	0.384	0	0	0	0	0	0	0	599
319	03/09/1985 11:02:19	1	Regular	7	1.579	0.271	0.261	0.27	0.256	0.262	0.259	0	0	0	0	0	71
320	03/09/1985 11:02:19	1	Regular	8	1.799	0.261	0.277	0.251	0.253	0.261	0.227	0.268	0	0	0	0	899
321	03/09/1985 11:02:24	1	Regular	8	0.78	0.108	0.125	0.124	0.11	0.099	0.095	0.119	0	0	0	0	82
322	03/09/1985 11:02:24	1	Regular	6	0.533	0.077	0.122	0.115	0.131	0.088	0	0	0	0	0	0	699
323	03/09/1985 11:02:25	1	Regular	5	0.185	0.054	0.035	0.033	0.062	0	0	0	0	0	0	0	599
324	03/09/1985 11:02:30	1	Regular	10	2.504	0.27	0.27	0.284	0.278	0.248	0.266	0.27	0.269	0.348	0	0	1099
325	03/09/1985 11:02:31	1	Regular	6	1.386	0.284	0.279	0.275	0.275	0.273	0	0	0	0	0	0	62
326	03/09/1985 11:02:35	1	Regular	6	1.347	0.289	0.267	0.266	0.265	0.262	0	0	0	0	0	0	62
327	03/09/1985 11:02:40	1	Regular	9	2.192	0.274	0.275	0.281	0.273	0.274	0.27	0.265	0.28	0	0	0	92
328	03/09/1985 11:02:49	1	Regular	6	0.953	0.188	0.191	0.18	0.18	0.214	0	0	0	0	0	0	61
329	03/09/1985 11:02:51	1	Regular	6	1.041	0.195	0.209	0.202	0.209	0.226	0	0	0	0	0	0	61
330	03/09/1985 11:02:51	1	Regular	7	1.237	0.192	0.203	0.201	0.203	0.22	0.217	0	0	0	0	0	72
331	03/09/1985 11:02:53	1	Regular	5	0.76	0.193	0.198	0.187	0.183	0	0	0	0	0	0	0	599
332	03/09/1985 11:02:55	1	Regular	7	1.31	0.205	0.204	0.209	0.214	0.224	0.254	0	0	0	0	0	72
333	03/09/1985 11:02:56	1	Regular	5	0.494	0.212	0.214	0.209	0.211	0	0	0	0	0	0	0	599
334	03/09/1985 11:03:00	1	Regular	7	1.316	0.211	0.213	0.219	0.22	0.208	0.244	0	0	0	0	0	72
335	03/09/1985 11:03:05	1	Regular	6	1.535	0.489	0.249	0.256	0.271	0.26	0	0	0	0	0	0	699
336	03/09/1985 11:03:05	1	Regular	7	1.48	0.244	0.245	0.241	0.245	0.253	0.253	0	0	0	0	0	71
337	03/09/1985 11:03:28	1	Regular	6	1.617	0.338	0.329	0.317	0.318	0.315	0	0	0	0	0	0	699
338	03/09/1985 11:03:32	1	Regular	7	1.809	0.292	0.3	0.305	0.295	0.285	0.331	0	0	0	0	0	71
339	04/15/1985 13:09:03	1	Regular	11	1.821	0.163	0.168	0.176	0.177	0.175	0.189	0.183	0.192	0.195	0.203	0	111
340	04/15/1985 13:09:08	1	Regular	8	1.346	0.186	0.18	0.188	0.187	0.195	0.196	0.214	0	0	0	0	899
341	04/15/1985 13:09:30	1	Regular	10	1.723	0.179	0.188	0.187	0.189	0.191	0.194	0.193	0.201	0.201	0	0	1099
342	04/15/1985 13:09:34	1	Regular	11	1.884	0.166	0.186	0.184	0.186	0.188	0.191	0.191	0.192	0.193	0.206	0	111
343	04/15/1985 13:09:34	1	Regular	9	1.502	0.182	0.182	0.181	0.181	0.185	0.211	0.192	0.19	0	0	0	91
344	04/15/1985 13:09:39	1	Regular	11	1.906	0.182	0.183	0.185	0.184	0.187	0.189	0.19	0.188	0.2	0.218	0	111
345	04/15/1985 13:09:42	1	Regular	5	0.698	0.173	0.173	0.181	0.171	0	0	0	0	0	0	0	599
346	04/15/1985 13:09:46	1	Regular	10	1.504	0.146	0.162	0.16	0.166	0.167	0.168	0.172	0.179	0.186	0	0	1099
347	04/15/1985 13:09:49	1	Regular	10	1.477	0.146	0.152	0.157	0.156	0.16	0.164	0.171	0.177	0.193	0	0	1099
348	04/15/1985 13:09:06	1	Regular	5	0.759	0.189	0.193	0.197	0.18	0	0	0	0	0	0	0	599
349	03/09/1987 17:04:03	1	Regular	5	0.436	0.117	0.111	0.101	0.107	0	0	0	0	0	0	0	599
350	03/09/1987 17:04:07	1	Regular	6	0.792	0.135	0.127	0.118	0.119	0.293	0	0	0	0	0	0	699
351	03/09/1987 17:04:11	1	Regular	6	1.189	0.144	0.133	0.121	0.126	0.665	0	0	0	0	0	0	699
352	03/09/1987 17:04:17	1	Regular	6	0.787	0.135	0.135	0.121	0.125	0.272	0	0	0	0	0	0	699
353	03/09/1987 17:04:32	1	Regular	12	0.337	0.037	0.036	0.035	0.031	0.031	0.029	0.028	0.031	0.027	0.024	0.028	121
354	03/09/1987 17:05:13	1	Regular	6	0.335	0.041	0.035	0.077	0.086	0.097	0	0	0	0	0	0	699
355	03/09/1987 17:05:14	1	Regular	5	0.418	0.114	0.101	0.094	0.108	0	0	0	0	0	0	0	599
356	03/09/1987 17:05:19	1	Regular	5	0.435	0.112	0.108	0.103	0.112	0	0	0	0	0	0	0	599
357	03/09/1987 17:05:19	1	Regular	5	0.811	0.2	0.202	0.208	0.201	0	0	0	0	0	0	0	599
358	03/09/1987 17:05:22	1	Regular	8	0.579	0.102	0.054	0.065	0.081	0.101	0.077	0.098	0	0	0	0	899
359	03/09/1987 17:05:24	1	Regular	5	0.466	0.126	0.114	0.113	0.113	0	0	0	0	0	0	0	599
360	03/09/1987 17:05:25	1	Regular	8	0.577	0.055	0.045	0.048	0.064	0.076	0.089	0.2	0	0	0	0	899
361	03/09/1987 17:05:29	1	Regular	5	0.464	0.126	0.112	0.113	0.112	0	0	0	0	0	0	0	599
362	03/09/1987 17:05:30	1	Regular	7	1.28	0.189	0.199	0.202	0.195	0.211	0.282	0	0	0	0	0	799
363	03/09/1987 17:05:34	1	Regular	5	0.426	0.114	0.109	0.098	0.105	0	0	0	0	0	0	0	599
364	03/09/1987 17:05:39	1	Regular	5	0.424	0.101	0.101	0.102	0.12	0	0	0	0	0	0	0	599
365	03/09/1987 17:05:45	1	Regular	5	0.444	0.124	0.112	0.099	0.109	0	0	0	0	0	0	0	599
366	10/02/1992 13:38:42	5	Short	3	0.621	0.366	0.256	0	0	0	0	0	0	0	0	0	399
367	10/02/1992 13:38:52	5	Short	3	0.79	0.433	0.357	0	0	0	0	0	0	0	0	0	399
368	10/02/1992 13:38:57	5	Short	3	0.677	0.372	0.305	0	0	0	0	0	0	0	0	0	399
369	10/02/1992 13:39:01	5	Short	3	0.681	0.375	0.306	0	0	0	0	0	0	0	0	0	399
370	10/02/1992 13:39:06	5	Short	3	0.68	0.369	0.312	0	0	0	0	0	0	0	0	0	399
371	10/02/1992 13:39:16	5	Short	3	0.707	0.394	0.313	0	0	0	0	0	0	0	0	0	399
372	10/02/1992 13:39:22	5	Short	3	0.754	0.414	0.341	0	0	0	0	0	0	0	0	0	399
373	10/02/1992 13:39:33	5	Short	3	0.745	0.412	0.333	0	0	0	0	0	0	0	0	0	399
374	10/02/1992 13:39:38	5	Short	11	1.063	0.038	0.05	0.053	0.054	0.054	0.059	0.072	0.139	0.171	0.374	0	1199
375	10/02/1992 13:39:45	5	Short	9	1.042	0.074	0.076	0.094	0.104	0.111	0.119	0.17	0.293	0	0	0	999
376	10/02/1992 13:39:50	5	Short	3	0.332	0.056	0.276	0	0	0	0	0	0	0	0	0	399
377	10/02/1992 13:39:56	5	Short	3	0.694	0.341	0.353	0	0	0	0	0	0	0	0	0	399
378	10/02/1992 13:40:00	5	Short	4	0.202	0.063	0.066	0.073	0	0	0	0	0	0	0	0	499
379	10/02/1992 13:40:01	5	Short	5	0.481	0.067	0.084	0.115	0.215	0	0	0	0	0	0	0	599
380	10/02/1992 13:42:35	5	Short	10	1.93	0.188	0.153	0.166	0.16	0.161	0.186	0.224	0.407	0.285	0	0	1099
381	02/04/1993 14:03:06	6	FourPlus	6	0.913	0.235	0.086	0.111	0.183	0.297	0	0	0	0	0	0	699
382	02/04/1993 14:06:00	6	FourPlus	4	0.914	0.269	0.28	0.365	0	0	0	0	0	0	0	0	499
383	02/04/1993 14:10:07	6	FourPlus	4	0.956	0.274	0.325	0.356	0	0	0	0	0	0	0	0	499
384	02/04/1993 14:10:15	6	FourPlus	6	0.599	0.049	0.053	0.198	0.299	0.29	0	0	0	0	0	0	699
385	02/04/1993 14:10:15	6	FourPlus	4	0.942	0.313	0.313	0.313	0	0	0	0	0	0	0	0	499
386	02/04/1993 14:10:57	6	FourPlus	4	1.174	0.269	0.266	0.319	0	0	0	0	0	0	0	0	499
387	02/04/1993 14:10:57	6	FourPlus	4	0.904	0.266	0.317	0.317	0	0	0	0	0	0	0	0	499
389	02/04/1993 14:14:31	6	FourPlus	3	0.52	0.275	0.245	0	0	0	0	0	0	0	0	0	399
390	02/04/1993 14:14:32	6	FourPlus	5	0.633	0.088	0.104	0.141	0.3	0	0	0	0	0	0	0	599
391	02/04/1993 14:16:23	6	FourPlus	4	0.926	0.24	0.323	0.363	0	0	0	0	0	0	0	0	499
392	02/04/1993 14:03:03	6	FourPlus	4	0.91	0.26	0.304	0.345	0	0	0	0	0	0	0	0	499
393	02/04/1993 14:03:08	6	FourPlus	4	0.902	0.256	0.308	0.337	0	0	0	0	0	0	0	0	499
394	02/04/1993 14:03:11	6	FourPlus	4	0.89	0.258	0.304	0.328	0	0	0	0	0	0	0	0	499
395	02/04/1993 14:03:11	6	FourPlus	4	0.89	0.258	0.304	0.328	0	0	0	0	0	0	0	0	499
396	02/04/1993 14:03:01	6	FourPlus	5	1.196	0.301	0.255	0.3	0.34	0	0	0	0	0	0	0	599
397	02/04/1993 14:03:06	6	FourPlus	5	1.569	0.242	0.281	0.3	0.747	0	0	0	0	0	0	0	599
398	02/04/1993 14:03:14	6	FourPlus	4	0.887	0.262	0.284	0.341	0	0	0	0	0	0	0	0	499
399	02/04/1993 14:03:39	6	FourPlus	4	0.894	0.263	0.312	0.32	0	0	0	0	0	0	0	0	499
400	02/04/1993 14:03:49	6	FourPlus	3	0.306	0.15	0.16	0	0	0	0	0	0	0	0	0	399
401	02/04/1993 14:03:58	6	FourPlus	4	0.878	0.25	0.285	0.343	0	0	0	0	0	0	0	0	499
402	02/04/1993 14:04:11	6	FourPlus	3	0.589	0.289	0.299	0	0	0	0	0	0	0	0	0	31
403	02/04/1993 14:03:06	6	FourPlus	4	0.957	0.281	0.305	0.371	0	0	0	0	0	0	0	0	499
404	03/10/1999 10:19:04	5	Short	4	1.048	0.258	0.388	0.402	0	0	0	0	0	0	0	0	41
405	03/10/1999 10:19:09	5	Short	4	0.855	0.287	0.258	0.309	0	0	0	0	0	0	0	0	499
406	03/10/1999 10:19:09	5	Short	5	1.151	0.233	0.259	0.309	0.349	0	0	0	0	0	0	0	599
407	03/10/1999 10:19:13	5	Short	6	1.039	0.191	0.178	0.222	0.217	0.231	0	0	0	0	0	0	61
408	03/10/1999 10:19:18	5	Short	5	1.044	0.187	0.254	0.27	0.333	0	0	0	0	0	0	0	599
409	03/10/1999 10:19:18	5	Short	5	1	0.175	0.223	0.27	0.332	0	0	0	0	0	0	0	599
410	03/10/1999 10:19:23	5	Short	4	1.044	0.246	0.408	0.389	0	0	0	0	0	0	0	0	41
411	03/10/1999 10:19:31	5	Short	6	1.33	0.249	0.246	0.274	0.281	0.28	0	0	0	0	0	0	62
412	03/10/1999 10:19:31	5	Short	4	1.037	0.25	0.404	0.383	0	0	0	0	0	0	0	0	41
413	03/10/1999 10:19:35	5	Short	6	1.127	0.058	0.195	0.228	0.324	0.322	0	0	0	0	0	0	64
414	03/10/1999 10:19:35	5	Short	4	1.04	0.242	0.403	0.396	0	0	0	0	0	0	0	0	41
415	03/10/1999 10:19:39	5	Short	6	1.141	0.054	0.176	0.246	0.32	0.345	0	0	0	0	0	0	64
416	03/10/1999 10:19:40	5	Short	5	1.529	0.387	0.393	0.38	0.37	0	0	0	0	0	0	0	599
417	03/10/1999 10:19:44	5	Short	6	1.192	0.047	0.219	0.264	0.324	0.338	0	0	0	0	0	0	64
418	03/10/1999 10:19:45	5	Short	4	1.048	0.255	0.389	0.404	0	0	0	0	0	0	0	0	41
419	03/10/1999 10:19:48	5	Short	3	0.66	0.263	0.397	0	0	0	0	0	0	0	0	0	32
420	03/10/1999 10:19:49	5	Short	4	1.039	0.253	0.39	0.396	0	0	0	0	0	0	0	0	41
421	03/10/1999 10:19:53	5	Short	6	1.282	0.235	0.243	0.263	0.263	0.279	0	0	0	0	0	0	62
422	03/10/1999 10:19:54	5	Short	6	1.19	0.047	0.207	0.246	0.341	0.348	0	0	0	0	0	0	64
423	03/10/1999 10:19:59	5	Short	4	1.028	0.247	0.387	0.394	0	0	0	0	0	0	0	0	41
424	03/10/1999 10:20:03	5	Short	4	1.143	0.364	0.38	0.399	0	0	0	0	0	0	0	0	41
425	03/10/1999 10:20:03	5	Short	6	1.168	0.049	0.192	0.248	0.337	0.342	0	0	0	0	0	0	64
426	03/10/1999 10:20:08	5	Short	4	1.038	0.249	0.401	0.388	0	0	0	0	0	0	0	0	41
427	03/10/1999 10:20:09	5	Short	13	2.612	0.208	0.195	0.219	0.207	0.209	0.218	0.217	0.218	0.226	0.225	0.224	131
428	03/10/1999 10:20:15	5	Short	12	2.348	0.207	0.19	0.203	0.218	0.187	0.204	0.201	0.214	0.221	0.246	0.256	121
429	03/10/1999 10:20:15	5	Short	7	1.417	0.049	0.194	0.245	0.292	0.304	0.334	0	0	0	0	0	799
430	03/10/1999 10:52:20	5	Short	21	4.35	0.224	0.203	0.214	0.224	0.217	0.213	0.213	0.216	0.213	0.216	0.21	211
431	03/10/1999 10:52:23	5	Short	8	1.604	0.05	0.201	0.216	0.248	0.271	0.301	0.317	0	0	0	0	899
432	03/10/1999 10:52:27	5	Short	9	1.155	0.04	0.052	0.091	0.133	0.155	0.215	0.229	0.239	0	0	0	999
433	03/10/1999 10:52:27	5	Short	8	1.247	0.063	0.118	0.156	0.184	0.203	0.261	0.262	0	0	0	0	899
434	03/10/1999 10:52:31	5	Short	3	0.705	0.26	0.445	0	0	0	0	0	0	0	0	0	32
435	03/10/1999 10:52:32	5	Short	6	1.177	0.062	0.193	0.235	0.347	0.34	0	0	0	0	0	0	64
436	03/10/1999 10:52:32	5	Short	5	1.273	0.139	0.368	0.384	0.381	0	0	0	0	0	0	0	599
437	03/10/1999 10:52:36	5	Short	7	1.024	0.091	0.126	0.16	0.187	0.223	0.237	0	0	0	0	0	799
438	03/10/1999 10:52:36	5	Short	4	1.053	0.256	0.399	0.399	0	0	0	0	0	0	0	0	41
439	03/10/1999 10:52:40	5	Short	5	1.128	0.242	0.228	0.313	0.344	0	0	0	0	0	0	0	599
440	03/10/1999 10:52:43	5	Short	6	1.336	0.238	0.248	0.268	0.283	0.299	0	0	0	0	0	0	62
441	03/10/1999 10:52:48	5	Short	4	1.038	0.259	0.387	0.393	0	0	0	0	0	0	0	0	41
442	03/10/1999 10:52:48	5	Short	5	0.983	0.228	0.227	0.27	0.259	0	0	0	0	0	0	0	599
443	03/10/1999 10:52:52	5	Short	4	1.021	0.25	0.389	0.382	0	0	0	0	0	0	0	0	41
444	03/10/1999 10:52:52	5	Short	6	1.197	0.057	0.065	0.297	0.399	0.379	0	0	0	0	0	0	699
445	03/10/1999 10:52:55	5	Short	5	1.04	0.224	0.251	0.284	0.281	0	0	0	0	0	0	0	599
446	03/10/1999 10:52:56	5	Short	5	0.864	0.056	0.213	0.256	0.339	0	0	0	0	0	0	0	599
447	03/10/1999 10:52:59	5	Short	4	1.056	0.26	0.386	0.411	0	0	0	0	0	0	0	0	41
448	03/10/1999 10:53:02	5	Short	7	2.263	0.259	0.413	0.402	0.404	0.387	0.398	0	0	0	0	0	799
449	03/10/1999 10:53:03	5	Short	6	1.328	0.241	0.255	0.269	0.279	0.284	0	0	0	0	0	0	62
450	03/10/1999 10:53:07	5	Short	5	1.08	0.241	0.246	0.295	0.299	0	0	0	0	0	0	0	599
451	03/10/1999 10:53:08	5	Short	6	1.209	0.059	0.115	0.276	0.378	0.381	0	0	0	0	0	0	64
452	03/10/1999 10:53:11	5	Short	5	1.56	0.265	0.413	0.407	0.475	0	0	0	0	0	0	0	599
453	03/10/1999 10:53:13	5	Short	5	0.841	0.051	0.213	0.255	0.323	0	0	0	0	0	0	0	599
454	03/10/1999 10:53:17	5	Short	4	1.05	0.253	0.389	0.408	0	0	0	0	0	0	0	0	41
455	03/10/1999 10:53:21	5	Short	3	0.714	0.302	0.412	0	0	0	0	0	0	0	0	0	32
456	03/10/1999 10:53:27	5	Short	3	0.437	0.248	0.19	0	0	0	0	0	0	0	0	0	399
457	03/10/1999 10:53:28	5	Short	3	0.422	0.241	0.181	0	0	0	0	0	0	0	0	0	399
458	03/10/1999 10:53:32	5	Short	3	0.45	0.255	0.196	0	0	0	0	0	0	0	0	0	399
459	03/10/1999 10:53:32	5	Short	3	0.437	0.253	0.184	0	0	0	0	0	0	0	0	0	399
460	03/10/1999 10:53:37	5	Short	3	0.724	0.303	0.422	0	0	0	0	0	0	0	0	0	32
461	03/10/1999 10:53:43	5	Short	3	0.73	0.296	0.433	0	0	0	0	0	0	0	0	0	32
462	03/10/1999 10:53:47	5	Short	3	0.706	0.285	0.421	0	0	0	0	0	0	0	0	0	32
463	03/10/1999 10:53:51	5	Short	3	0.704	0.291	0.412	0	0	0	0	0	0	0	0	0	32
464	03/10/1999 10:53:55	5	Short	6	1.347	0.254	0.251	0.268	0.276	0.297	0	0	0	0	0	0	62
465	03/10/1999 11:18:11	5	Short	4	0.39	0.06	0.139	0.191	0	0	0	0	0	0	0	0	499
466	03/10/1999 11:18:11	5	Short	5	1.188	0.252	0.304	0.281	0.35	0	0	0	0	0	0	0	599
467	03/10/1999 11:18:11	5	Short	4	0.759	0.209	0.28	0.27	0	0	0	0	0	0	0	0	499
468	03/10/1999 11:18:20	5	Short	10	2.75	0.295	0.312	0.309	0.302	0.303	0.305	0.308	0.308	0.308	0	0	1099
469	03/10/1999 11:18:20	5	Short	9	2.454	0.3	0.309	0.294	0.31	0.307	0.31	0.308	0.315	0	0	0	999
470	03/10/1999 11:18:25	5	Short	6	1.118	0.064	0.155	0.278	0.298	0.323	0	0	0	0	0	0	64
471	03/10/1999 11:18:26	5	Short	4	0.864	0.271	0.292	0.301	0	0	0	0	0	0	0	0	499
472	03/10/1999 11:18:31	5	Short	4	1.039	0.268	0.379	0.392	0	0	0	0	0	0	0	0	41
552	03/14/1999 10:18:06	5	Short	6	1.311	0.235	0.256	0.26	0.266	0.294	0	0	0	0	0	0	62
553	03/14/1999 10:18:07	5	Short	3	0.323	0.115	0.22	0	0	0	0	0	0	0	0	0	399
554	03/14/1999 10:18:07	5	Short	4	0.735	0.216	0.207	0.313	0	0	0	0	0	0	0	0	499
555	03/14/1999 10:18:10	5	Short	3	0.219	0.086	0.134	0	0	0	0	0	0	0	0	0	399
556	03/14/1999 10:18:10	5	Short	4	0.739	0.248	0.238	0.253	0	0	0	0	0	0	0	0	499
557	03/14/1999 10:18:14	5	Short	6	1.356	0.244	0.257	0.263	0.299	0.293	0	0	0	0	0	0	62
558	03/14/1999 10:18:20	5	Short	15	3.028	0.197	0.184	0.208	0.199	0.205	0.223	0.208	0.213	0.225	0.226	0.225	151
559	03/14/1999 10:18:26	5	Short	6	0.581	0.05	0.079	0.132	0.153	0.168	0	0	0	0	0	0	699
560	03/14/1999 10:18:27	5	Short	4	0.32	0.08	0.106	0.134	0	0	0	0	0	0	0	0	499
561	03/14/1999 10:18:27	5	Short	3	0.457	0.243	0.214	0	0	0	0	0	0	0	0	0	399
562	03/14/1999 10:18:30	5	Short	10	1.972	0.212	0.206	0.215	0.198	0.221	0.235	0.223	0.237	0.224	0	0	1099
563	03/14/1999 10:18:32	5	Short	4	0.759	0.25	0.244	0.265	0	0	0	0	0	0	0	0	499
564	03/14/1999 10:18:38	5	Short	12	3.269	0.307	0.284	0.31	0.296	0.301	0.298	0.294	0.301	0.29	0.285	0.303	121
565	03/14/1999 10:18:39	5	Short	11	3.018	0.295	0.315	0.307	0.279	0.297	0.295	0.3	0.314	0.306	0.308	0	111
566	03/14/1999 10:18:45	5	Short	6	1.535	0.265	0.285	0.292	0.329	0.364	0	0	0	0	0	0	699
567	03/14/1999 10:18:45	5	Short	5	1.145	0.29	0.278	0.281	0.296	0	0	0	0	0	0	0	599
568	03/14/1999 10:18:49	5	Short	4	1.038	0.333	0.344	0.361	0	0	0	0	0	0	0	0	499
569	03/14/1999 10:18:50	5	Short	8	2.075	0.294	0.286	0.297	0.298	0.297	0.293	0.31	0	0	0	0	899
570	03/14/1999 10:18:55	5	Short	4	1.042	0.326	0.324	0.393	0	0	0	0	0	0	0	0	41
571	03/14/1999 10:19:00	5	Short	6	1.484	0.297	0.284	0.286	0.304	0.312	0	0	0	0	0	0	62
572	03/14/1999 10:19:03	5	Short	9	2.407	0.31	0.291	0.293	0.292	0.304	0.307	0.305	0.306	0	0	0	999
573	03/14/1999 10:40:07	5	Short	3	0.434	0.186	0.248	0	0	0	0	0	0	0	0	0	399
574	03/14/1999 10:40:07	5	Short	4	0.731	0.181	0.225	0.325	0	0	0	0	0	0	0	0	499
575	03/14/1999 10:40:08	5	Short	6	0.98	0.268	0.154	0.154	0.147	0.258	0	0	0	0	0	0	699
576	03/14/1999 10:40:09	5	Short	3	0.437	0.242	0.195	0	0	0	0	0	0	0	0	0	399
577	03/14/1999 10:40:09	5	Short	4	1.142	0.45	0.339	0.353	0	0	0	0	0	0	0	0	499
578	03/14/1999 10:40:11	5	Short	4	1.033	0.256	0.39	0.386	0	0	0	0	0	0	0	0	41
579	03/14/1999 10:40:12	5	Short	4	1.04	0.254	0.396	0.39	0	0	0	0	0	0	0	0	41
580	03/14/1999 10:40:13	5	Short	4	1.046	0.262	0.4	0.383	0	0	0	0	0	0	0	0	41
581	03/14/1999 10:40:15	5	Short	5	1.085	0.263	0.275	0.268	0.279	0	0	0	0	0	0	0	599
582	03/14/1999 10:40:15	5	Short	5	1.114	0.241	0.26	0.282	0.33	0	0	0	0	0	0	0	599
583	03/14/1999 10:40:16	5	Short	7	2.282	0.255	0.418	0.406	0.4	0.399	0.405	0	0	0	0	0	799
584	03/14/1999 10:40:18	5	Short	5	1.093	0.261	0.268	0.276	0.288	0	0	0	0	0	0	0	599
585	03/14/1999 10:40:19	5	Short	4	1.014	0.267	0.374	0.374	0	0	0	0	0	0	0	0	41
586	03/14/1999 10:40:22	5	Short	5	1.377	0.332	0.366	0.333	0.347	0	0	0	0	0	0	0	599
587	03/14/1999 10:40:22	5	Short	4	1.031	0.262	0.393	0.377	0	0	0	0	0	0	0	0	41
588	03/14/1999 10:40:22	5	Short	4	1.048	0.251	0.404	0.393	0	0	0	0	0	0	0	0	41
589	03/14/1999 10:40:26	5	Short	6	1.27	0.243	0.236	0.258	0.263	0.271	0	0	0	0	0	0	62
590	03/14/1999 10:40:26	5	Short	4	1.063	0.253	0.412	0.398	0	0	0	0	0	0	0	0	41
592	03/14/1999 10:40:30	5	Short	6	1.264	0.231	0.238	0.253	0.262	0.28	0	0	0	0	0	0	62
593	03/14/1999 10:40:31	5	Short	4	1.046	0.248	0.403	0.396	0	0	0	0	0	0	0	0	41
594	03/14/1999 10:40:31	5	Short	3	0.708	0.354	0.354	0	0	0	0	0	0	0	0	0	399
595	03/14/1999 10:40:35	5	Short	4	1.103	0.34	0.38	0.382	0	0	0	0	0	0	0	0	41
596	03/14/1999 10:40:35	5	Short	4	1.064	0.252	0.309	0.403	0	0	0	0	0	0	0	0	41
597	03/14/1999 10:40:39	5	Short	3	0.656	0.262	0.395	0	0	0	0	0	0	0	0	0	32
598	03/14/1999 10:40:39	5	Short	3	0.72	0.24	0.48	0	0	0	0	0	0	0	0	0	399
599	03/14/1999 10:40:40	5	Short	3	0.807	0.519	0.288	0	0	0	0	0	0	0	0	0	399
600	03/14/1999 10:40:43	5	Short	3	0.48	0.235	0.244	0	0	0	0	0	0	0	0	0	399
601	03/14/1999 10:40:44	5	Short	3	0.566	0.245	0.32	0	0	0	0	0	0	0	0	0	399
602	03/14/1999 10:40:44	5	Short	3	0.527	0.248	0.28	0	0	0	0	0	0	0	0	0	399
603	03/14/1999 10:40:46	5	Short	3	0.727	0.317	0.41	0	0	0	0	0	0	0	0	0	32
604	03/14/1999 10:40:48	5	Short	4	1.093	0.269	0.414	0.409	0	0	0	0	0	0	0	0	41
605	03/14/1999 10:40:49	5	Short	3	0.726	0.309	0.416	0	0	0	0	0	0	0	0	0	32
606	03/14/1999 10:40:52	5	Short	5	1.018	0.245	0.245	0.261	0.266	0	0	0	0	0	0	0	599
607	03/14/1999 10:40:52	5	Short	4	1.197	0.31	0.414	0.473	0	0	0	0	0	0	0	0	41
608	03/14/1999 10:40:56	5	Short	3	0.714	0.299	0.415	0	0	0	0	0	0	0	0	0	32
609	03/14/1999 10:40:57	5	Short	3	0.73	0.322	0.408	0	0	0	0	0	0	0	0	0	32
610	03/14/1999 10:41:00	5	Short	3	0.704	0.3	0.404	0	0	0	0	0	0	0	0	0	32
611	03/14/1999 10:41:01	5	Short	3	0.735	0.324	0.411	0	0	0	0	0	0	0	0	0	32
612	03/14/1999 10:41:04	5	Short	3	0.714	0.302	0.412	0	0	0	0	0	0	0	0	0	32
613	03/14/1999 10:41:05	5	Short	3	0.739	0.326	0.412	0	0	0	0	0	0	0	0	0	32
614	03/14/1999 10:41:06	5	Short	3	0.719	0.31	0.41	0	0	0	0	0	0	0	0	0	32
615	03/14/1999 10:41:09	5	Short	3	0.729	0.312	0.417	0	0	0	0	0	0	0	0	0	32
616	03/14/1999 10:41:10	5	Short	3	0.725	0.311	0.414	0	0	0	0	0	0	0	0	0	32
617	03/14/1999 10:41:13	5	Short	3	0.716	0.308	0.408	0	0	0	0	0	0	0	0	0	32
618	03/14/1999 10:41:14	5	Short	3	0.734	0.289	0.445	0	0	0	0	0	0	0	0	0	32
619	03/14/1999 10:41:14	5	Short	3	0.707	0.304	0.403	0	0	0	0	0	0	0	0	0	32
620	03/14/1999 10:41:17	5	Short	3	0.714	0.297	0.417	0	0	0	0	0	0	0	0	0	32
621	03/14/1999 10:41:18	5	Short	3	0.726	0.286	0.439	0	0	0	0	0	0	0	0	0	32
622	03/14/1999 10:41:21	5	Short	3	0.705	0.291	0.414	0	0	0	0	0	0	0	0	0	32
623	03/14/1999 10:41:22	5	Short	3	0.719	0.301	0.419	0	0	0	0	0	0	0	0	0	32
624	03/14/1999 10:41:25	5	Short	3	0.697	0.284	0.413	0	0	0	0	0	0	0	0	0	32
625	03/14/1999 10:41:29	5	Short	3	0.711	0.295	0.416	0	0	0	0	0	0	0	0	0	32
626	03/14/1999 10:41:33	5	Short	3	0.722	0.3	0.421	0	0	0	0	0	0	0	0	0	32
627	03/14/1999 10:41:34	5	Short	3	0.707	0.295	0.412	0	0	0	0	0	0	0	0	0	32
628	03/14/1999 10:41:37	5	Short	3	0.712	0.305	0.407	0	0	0	0	0	0	0	0	0	32
629	03/14/1999 10:41:38	5	Short	3	0.701	0.294	0.407	0	0	0	0	0	0	0	0	0	32
630	03/14/1999 10:55:05	5	Short	26	7.276	0.205	0.175	0.179	0.19	0.183	0.187	0.195	0.2	0.196	0.208	0.212	261
631	03/14/1999 10:55:05	5	Short	20	5.271	0.196	0.178	0.193	0.188	0.188	0.197	0.2	0.203	0.214	0.233	0.255	201
632	03/14/1999 10:55:13	5	Short	3	0.442	0.245	0.197	0	0	0	0	0	0	0	0	0	399
633	03/14/1999 10:55:14	5	Short	3	0.707	0.292	0.415	0	0	0	0	0	0	0	0	0	32
634	03/14/1999 10:55:17	5	Short	3	0.714	0.302	0.412	0	0	0	0	0	0	0	0	0	32
635	03/14/1999 10:55:17	5	Short	3	0.705	0.297	0.408	0	0	0	0	0	0	0	0	0	32
636	03/14/1999 10:55:21	5	Short	3	0.725	0.325	0.4	0	0	0	0	0	0	0	0	0	32
637	03/14/1999 10:55:25	5	Short	3	0.718	0.311	0.407	0	0	0	0	0	0	0	0	0	32
638	03/14/1999 10:55:26	5	Short	3	0.71	0.293	0.417	0	0	0	0	0	0	0	0	0	32
639	03/14/1999 10:55:30	5	Short	3	0.72	0.304	0.416	0	0	0	0	0	0	0	0	0	32
640	03/14/1999 10:55:36	5	Short	3	0.721	0.308	0.412	0	0	0	0	0	0	0	0	0	32
641	03/14/1999 10:55:40	5	Short	3	0.731	0.317	0.414	0	0	0	0	0	0	0	0	0	32
642	03/14/1999 10:55:53	5	Short	3	0.399	0.224	0.175	0	0	0	0	0	0	0	0	0	399
643	03/14/1999 10:55:58	5	Short	3	0.398	0.231	0.167	0	0	0	0	0	0	0	0	0	399
644	03/14/1999 10:55:59	5	Short	3	0.404	0.23	0.174	0	0	0	0	0	0	0	0	0	399
645	03/14/1999 10:56:02	5	Short	3	0.426	0.247	0.179	0	0	0	0	0	0	0	0	0	399
646	03/14/1999 10:56:02	5	Short	3	0.398	0.23	0.168	0	0	0	0	0	0	0	0	0	399
647	03/14/1999 10:56:23	5	Short	4	0.998	0.314	0.328	0.355	0	0	0	0	0	0	0	0	499
648	03/14/1999 15:08:03	5	Short	4	1.07	0.252	0.429	0.388	0	0	0	0	0	0	0	0	41
649	03/14/1999 15:08:03	5	Short	3	0.26	0.049	0.212	0	0	0	0	0	0	0	0	0	399
650	03/14/1999 15:08:04	5	Short	3	0.706	0.357	0.348	0	0	0	0	0	0	0	0	0	399
651	03/14/1999 15:08:08	5	Short	4	1.081	0.259	0.39	0.432	0	0	0	0	0	0	0	0	41
652	03/14/1999 15:08:17	5	Short	5	1.473	0.25	0.417	0.415	0.391	0	0	0	0	0	0	0	599
653	03/14/1999 15:08:22	5	Short	4	1.057	0.25	0.401	0.405	0	0	0	0	0	0	0	0	41
654	03/14/1999 15:08:25	5	Short	3	0.26	0.047	0.212	0	0	0	0	0	0	0	0	0	399
655	03/14/1999 15:08:26	5	Short	3	0.713	0.353	0.36	0	0	0	0	0	0	0	0	0	399
656	03/14/1999 15:08:30	5	Short	4	1.054	0.259	0.404	0.391	0	0	0	0	0	0	0	0	41
657	03/14/1999 15:08:34	5	Short	5	1.449	0.252	0.394	0.406	0.398	0	0	0	0	0	0	0	599
658	03/15/1999 09:20:05	5	Short	6	1.101	0.047	0.132	0.282	0.311	0.329	0	0	0	0	0	0	64
659	03/15/1999 09:20:05	5	Short	6	1.147	0.045	0.204	0.254	0.316	0.329	0	0	0	0	0	0	64
660	03/15/1999 09:20:09	5	Short	7	1.116	0.069	0.13	0.173	0.224	0.252	0.268	0	0	0	0	0	799
661	03/15/1999 09:20:10	5	Short	4	0.977	0.308	0.326	0.343	0	0	0	0	0	0	0	0	499
662	03/15/1999 09:20:20	5	Short	4	1.043	0.266	0.362	0.414	0	0	0	0	0	0	0	0	41
663	03/15/1999 09:20:22	5	Short	6	1.319	0.239	0.25	0.269	0.277	0.282	0	0	0	0	0	0	62
664	03/15/1999 09:20:24	5	Short	6	1.163	0.049	0.195	0.257	0.318	0.345	0	0	0	0	0	0	64
665	03/15/1999 09:20:27	5	Short	4	1.038	0.254	0.379	0.405	0	0	0	0	0	0	0	0	41
666	03/15/1999 09:20:28	5	Short	6	1.175	0.05	0.197	0.27	0.314	0.343	0	0	0	0	0	0	64
667	03/15/1999 09:20:31	5	Short	4	1.03	0.256	0.387	0.388	0	0	0	0	0	0	0	0	41
668	03/15/1999 09:20:36	5	Short	6	1.157	0.054	0.203	0.224	0.342	0.333	0	0	0	0	0	0	64
669	03/15/1999 09:20:36	5	Short	5	1.188	0.256	0.246	0.328	0.359	0	0	0	0	0	0	0	599
670	03/15/1999 09:20:40	5	Short	4	1.025	0.269	0.378	0.378	0	0	0	0	0	0	0	0	41
671	03/15/1999 09:20:40	5	Short	4	1.074	0.274	0.411	0.39	0	0	0	0	0	0	0	0	41
672	03/15/1999 09:20:46	5	Short	10	2.692	0.298	0.295	0.299	0.302	0.298	0.299	0.295	0.297	0.308	0	0	1099
673	03/15/1999 09:20:48	5	Short	18	3.745	0.201	0.188	0.201	0.204	0.208	0.208	0.216	0.219	0.22	0.22	0.227	181
674	03/15/1999 09:21:00	5	Short	4	1.143	0.379	0.382	0.383	0	0	0	0	0	0	0	0	499
675	03/15/1999 09:21:02	5	Short	4	1.043	0.25	0.391	0.402	0	0	0	0	0	0	0	0	41
676	03/15/1999 09:21:04	5	Short	6	1.136	0.054	0.198	0.253	0.306	0.325	0	0	0	0	0	0	64
677	03/15/1999 09:21:05	5	Short	6	1.193	0.052	0.203	0.257	0.341	0.341	0	0	0	0	0	0	64
678	03/15/1999 09:21:07	5	Short	7	1.119	0.079	0.141	0.196	0.21	0.23	0.263	0	0	0	0	0	799
679	03/15/1999 09:21:09	5	Short	4	1.041	0.259	0.397	0.385	0	0	0	0	0	0	0	0	41
680	03/15/1999 09:21:11	5	Short	5	0.87	0.053	0.207	0.264	0.346	0	0	0	0	0	0	0	599
681	03/15/1999 09:21:12	5	Short	6	1.833	0.306	0.348	0.364	0.472	0.342	0	0	0	0	0	0	699
682	03/15/1999 09:21:13	5	Short	3	0.455	0.218	0.237	0	0	0	0	0	0	0	0	0	399
683	03/15/1999 09:21:15	5	Short	4	1.061	0.263	0.412	0.386	0	0	0	0	0	0	0	0	41
684	03/15/1999 09:21:15	5	Short	3	0.273	0.119	0.154	0	0	0	0	0	0	0	0	0	399
685	03/15/1999 09:21:16	5	Short	3	0.529	0.269	0.26	0	0	0	0	0	0	0	0	0	399
686	03/15/1999 09:21:16	5	Short	4	1.021	0.251	0.393	0.377	0	0	0	0	0	0	0	0	41
687	03/15/1999 09:21:20	5	Short	6	1.135	0.052	0.182	0.24	0.327	0.335	0	0	0	0	0	0	64
688	03/15/1999 09:21:22	5	Short	7	1.242	0.206	0.156	0.172	0.21	0.238	0.26	0	0	0	0	0	799
689	03/15/1999 09:21:22	5	Short	21	4.34	0.203	0.198	0.204	0.192	0.196	0.205	0.2	0.214	0.22	0.219	0.22	211
690	03/15/1999 09:21:24	5	Short	5	0.671	0.05	0.203	0.185	0.234	0	0	0	0	0	0	0	599
691	03/15/1999 09:21:25	5	Short	5	0.883	0.059	0.287	0.266	0.271	0	0	0	0	0	0	0	599
692	03/15/1999 09:21:28	5	Short	13	2.42	0.161	0.192	0.188	0.197	0.194	0.197	0.204	0.205	0.206	0.222	0.223	131
693	03/15/1999 09:21:28	5	Short	5	1.103	0.163	0.284	0.321	0.334	0	0	0	0	0	0	0	599
694	03/15/1999 09:21:37	5	Short	7	1.587	0.262	0.25	0.257	0.252	0.29	0.276	0	0	0	0	0	71
695	03/15/1999 09:21:46	5	Short	4	1.046	0.258	0.394	0.394	0	0	0	0	0	0	0	0	41
696	03/15/1999 09:21:50	5	Short	5	1.176	0.265	0.272	0.302	0.336	0	0	0	0	0	0	0	599
697	03/15/1999 09:21:50	5	Short	6	1.278	0.183	0.272	0.276	0.268	0.279	0	0	0	0	0	0	699
698	03/15/1999 09:21:54	5	Short	4	1.055	0.253	0.4	0.403	0	0	0	0	0	0	0	0	41
699	03/15/1999 09:21:55	5	Short	5	1.14	0.255	0.288	0.295	0.302	0	0	0	0	0	0	0	599
700	03/15/1999 09:22:00	5	Short	4	1.049	0.255	0.395	0.398	0	0	0	0	0	0	0	0	41
701	03/15/1999 09:22:03	5	Short	12	3.24	0.285	0.295	0.285	0.295	0.288	0.284	0.297	0.299	0.296	0.3	0.317	121
702	03/15/1999 09:22:08	5	Short	5	1.123	0.257	0.26	0.324	0.283	0	0	0	0	0	0	0	599
703	03/15/1999 09:22:09	5	Short	4	1.03	0.244	0.392	0.395	0	0	0	0	0	0	0	0	41
704	03/15/1999 09:22:20	5	Short	15	2.842	0.191	0.18	0.193	0.193	0.199	0.197	0.195	0.196	0.202	0.194	0.219	151
705	03/15/1999 09:22:34	5	Short	10	2.69	0.288	0.294	0.296	0.294	0.302	0.299	0.307	0.303	0.306	0	0	1099
706	03/15/1999 09:22:44	5	Short	4	0.976	0.317	0.323	0.337	0	0	0	0	0	0	0	0	499
707	03/15/1999 09:23:06	5	Short	7	2.232	0.259	0.38	0.41	0.387	0.391	0.405	0	0	0	0	0	799
708	03/15/1999 09:23:13	5	Short	4	1.05	0.248	0.403	0.399	0	0	0	0	0	0	0	0	41
709	03/15/1999 09:23:17	5	Short	5	0.807	0.054	0.194	0.24	0.318	0	0	0	0	0	0	0	599
710	03/15/1999 09:23:31	5	Short	6	1.106	0.052	0.211	0.237	0.299	0.306	0	0	0	0	0	0	64
711	03/15/1999 09:23:34	5	Short	4	1.053	0.254	0.401	0.399	0	0	0	0	0	0	0	0	41
712	03/15/1999 09:23:35	5	Short	7	2.232	0.27	0.403	0.389	0.395	0.385	0.389	0	0	0	0	0	799
713	03/15/1999 09:23:37	5	Short	29	6.379	0.201	0.183	0.207	0.187	0.206	0.202	0.206	0.209	0.224	0.219	0.22	291
714	03/15/1999 09:23:37	5	Short	4	1.037	0.257	0.39	0.39	0	0	0	0	0	0	0	0	41
715	03/15/1999 09:23:41	5	Short	9	1.537	0.09	0.138	0.175	0.199	0.211	0.223	0.249	0.253	0	0	0	999
716	03/15/1999 09:23:42	5	Short	4	1.066	0.251	0.407	0.408	0	0	0	0	0	0	0	0	41
717	03/15/1999 09:23:44	5	Short	6	1.148	0.052	0.213	0.236	0.33	0.316	0	0	0	0	0	0	64
718	03/15/1999 09:23:45	5	Short	8	1.256	0.07	0.12	0.181	0.158	0.205	0.24	0.282	0	0	0	0	899
719	03/15/1999 09:23:48	5	Short	4	1.081	0.252	0.423	0.406	0	0	0	0	0	0	0	0	41
720	03/15/1999 09:23:52	5	Short	4	1.052	0.26	0.394	0.399	0	0	0	0	0	0	0	0	41
721	03/15/1999 09:23:55	5	Short	4	1.049	0.241	0.398	0.41	0	0	0	0	0	0	0	0	41
722	03/15/1999 09:24:00	5	Short	18	3.614	0.2	0.203	0.193	0.204	0.213	0.203	0.213	0.22	0.208	0.213	0.216	181
723	03/15/1999 09:24:11	5	Short	9	2.324	0.272	0.287	0.288	0.292	0.283	0.301	0.297	0.304	0	0	0	92
724	03/15/1999 09:24:20	5	Short	4	1.055	0.249	0.397	0.409	0	0	0	0	0	0	0	0	41
725	03/15/1999 09:24:26	5	Short	4	1.06	0.249	0.413	0.399	0	0	0	0	0	0	0	0	41
726	03/15/1999 09:24:33	5	Short	4	1.063	0.265	0.395	0.404	0	0	0	0	0	0	0	0	41
727	03/15/1999 09:24:37	5	Short	4	1.048	0.249	0.395	0.404	0	0	0	0	0	0	0	0	41
728	03/15/1999 09:24:37	5	Short	7	1.127	0.072	0.148	0.187	0.225	0.241	0.254	0	0	0	0	0	799
729	03/15/1999 09:24:41	5	Short	5	1.029	0.247	0.245	0.27	0.267	0	0	0	0	0	0	0	599
730	03/15/1999 09:24:43	5	Short	4	1.041	0.244	0.401	0.396	0	0	0	0	0	0	0	0	41
731	03/15/1999 09:24:46	5	Short	4	0.419	0.077	0.166	0.176	0	0	0	0	0	0	0	0	499
732	03/15/1999 09:24:47	5	Short	7	1.1	0.082	0.147	0.186	0.215	0.229	0.24	0	0	0	0	0	799
733	03/15/1999 09:24:49	5	Short	6	1.302	0.243	0.248	0.258	0.274	0.278	0	0	0	0	0	0	62
734	03/15/1999 09:24:50	5	Short	4	1.053	0.259	0.394	0.399	0	0	0	0	0	0	0	0	41
735	03/15/1999 09:24:51	5	Short	8	1.291	0.084	0.127	0.164	0.204	0.222	0.215	0.275	0	0	0	0	899
736	03/15/1999 09:24:55	5	Short	6	1.281	0.223	0.244	0.264	0.256	0.294	0	0	0	0	0	0	62
737	03/15/1999 09:24:55	5	Short	3	0.659	0.32	0.34	0	0	0	0	0	0	0	0	0	399
738	03/15/1999 09:24:58	5	Short	21	1.414	0.022	0.027	0.022	0.022	0.023	0.036	0.028	0.023	0.03	0.022	0.03	211
739	03/15/1999 09:24:58	5	Short	4	1.036	0.253	0.404	0.379	0	0	0	0	0	0	0	0	41
740	03/15/1999 09:25:02	5	Short	6	1.286	0.229	0.237	0.256	0.28	0.283	0	0	0	0	0	0	62
741	03/15/1999 09:25:05	5	Short	27	1.442	0.021	0.027	0.026	0.021	0.031	0.027	0.027	0.026	0.027	0.028	0.024	271
742	03/15/1999 09:25:06	5	Short	4	0.891	0.243	0.336	0.312	0	0	0	0	0	0	0	0	499
743	03/15/1999 09:25:09	5	Short	6	1.308	0.232	0.24	0.259	0.28	0.296	0	0	0	0	0	0	62
744	03/15/1999 09:25:12	5	Short	24	1.544	0.026	0.031	0.029	0.029	0.028	0.027	0.028	0.021	0.031	0.026	0.026	241
745	03/15/1999 09:25:13	5	Short	4	0.877	0.244	0.307	0.326	0	0	0	0	0	0	0	0	499
746	03/15/1999 09:25:16	5	Short	28	6.169	0.201	0.202	0.204	0.222	0.208	0.206	0.205	0.205	0.194	0.206	0.202	281
747	03/15/1999 09:25:17	5	Short	11	2.074	0.194	0.188	0.2	0.204	0.194	0.21	0.203	0.209	0.237	0.236	0	111
748	03/15/1999 09:25:22	5	Short	8	1.261	0.063	0.126	0.176	0.211	0.198	0.218	0.27	0	0	0	0	899
749	03/15/1999 09:25:26	5	Short	6	1.26	0.218	0.24	0.256	0.267	0.278	0	0	0	0	0	0	62
750	03/15/1999 09:25:31	5	Short	5	1.167	0.162	0.239	0.387	0.379	0	0	0	0	0	0	0	599
751	03/15/1999 09:25:37	5	Short	6	1.35	0.249	0.25	0.266	0.282	0.303	0	0	0	0	0	0	62
752	03/15/1999 09:25:42	5	Short	4	1.039	0.237	0.401	0.4	0	0	0	0	0	0	0	0	41
753	03/15/1999 09:25:42	5	Short	4	1.035	0.261	0.384	0.39	0	0	0	0	0	0	0	0	41
754	03/15/1999 09:25:45	5	Short	6	1.311	0.236	0.238	0.26	0.273	0.304	0	0	0	0	0	0	62
755	03/15/1999 09:25:46	5	Short	4	1.034	0.257	0.383	0.393	0	0	0	0	0	0	0	0	41
756	03/15/1999 09:25:49	5	Short	6	1.11	0.059	0.172	0.23	0.305	0.344	0	0	0	0	0	0	64
757	03/15/1999 09:25:53	5	Short	4	1.042	0.258	0.391	0.393	0	0	0	0	0	0	0	0	41
758	03/15/1999 09:25:54	5	Short	4	1.033	0.249	0.388	0.396	0	0	0	0	0	0	0	0	41
759	03/15/1999 09:25:57	5	Short	5	1.186	0.244	0.223	0.361	0.357	0	0	0	0	0	0	0	599
760	03/15/1999 09:25:57	5	Short	5	1.238	0.22	0.25	0.383	0.385	0	0	0	0	0	0	0	599
761	03/15/1999 09:26:02	5	Short	4	1.048	0.257	0.395	0.396	0	0	0	0	0	0	0	0	41
762	03/15/1999 09:26:08	5	Short	15	2.782	0.19	0.18	0.198	0.19	0.196	0.194	0.199	0.179	0.209	0.2	0.201	151
763	03/15/1999 09:26:09	5	Short	20	3.949	0.184	0.188	0.204	0.191	0.196	0.197	0.2	0.205	0.204	0.203	0.215	201
764	03/15/1999 09:26:09	5	Short	6	1.315	0.267	0.249	0.244	0.275	0.28	0	0	0	0	0	0	62
765	03/15/1999 09:26:13	5	Short	6	1.282	0.243	0.232	0.262	0.226	0.321	0	0	0	0	0	0	699
766	03/15/1999 09:26:13	5	Short	4	0.505	0.052	0.203	0.25	0	0	0	0	0	0	0	0	499
767	03/15/1999 09:26:15	5	Short	6	1.185	0.088	0.2	0.245	0.318	0.334	0	0	0	0	0	0	64
768	03/15/1999 09:26:16	5	Short	4	1.016	0.267	0.37	0.38	0	0	0	0	0	0	0	0	41
769	03/15/1999 09:26:17	5	Short	10	2.598	0.282	0.284	0.28	0.284	0.29	0.291	0.298	0.298	0.292	0	0	1099
770	03/15/1999 09:26:20	5	Short	5	1.067	0.26	0.254	0.289	0.265	0	0	0	0	0	0	0	599
771	03/15/1999 09:26:22	5	Short	4	0.958	0.3	0.32	0.338	0	0	0	0	0	0	0	0	499
772	03/15/1999 09:26:25	5	Short	4	0.994	0.248	0.376	0.37	0	0	0	0	0	0	0	0	41
773	03/15/1999 09:26:26	5	Short	6	1.177	0.067	0.179	0.28	0.323	0.328	0	0	0	0	0	0	64
774	03/15/1999 09:26:30	5	Short	5	1.147	0.139	0.237	0.391	0.38	0	0	0	0	0	0	0	599
775	03/15/1999 09:26:34	5	Short	6	1.019	0.049	0.17	0.216	0.271	0.313	0	0	0	0	0	0	64
776	03/15/1999 09:26:35	5	Short	8	2.101	0.3	0.295	0.304	0.292	0.343	0.264	0.303	0	0	0	0	899
777	03/15/1999 09:26:37	5	Short	12	2.274	0.188	0.197	0.201	0.205	0.209	0.204	0.206	0.198	0.222	0.219	0.225	121
778	03/15/1999 09:26:38	5	Short	5	0.488	0.051	0.153	0.129	0.155	0	0	0	0	0	0	0	599
779	03/15/1999 09:26:39	5	Short	4	0.672	0.21	0.223	0.239	0	0	0	0	0	0	0	0	499
780	03/15/1999 09:26:43	5	Short	19	3.865	0.191	0.203	0.196	0.191	0.2	0.209	0.208	0.206	0.219	0.216	0.217	191
781	03/15/1999 09:26:50	5	Short	7	1.991	0.238	0.247	0.25	0.283	0.295	0.678	0	0	0	0	0	799
782	03/15/1999 09:26:51	5	Short	4	1.12	0.352	0.384	0.383	0	0	0	0	0	0	0	0	41
783	03/15/1999 09:26:54	5	Short	5	1.025	0.231	0.253	0.254	0.286	0	0	0	0	0	0	0	599
784	03/15/1999 09:26:56	5	Short	7	1.084	0.077	0.143	0.172	0.212	0.227	0.252	0	0	0	0	0	799
785	03/15/1999 09:26:59	5	Short	4	1.043	0.253	0.383	0.406	0	0	0	0	0	0	0	0	41
786	03/15/1999 09:27:03	5	Short	6	1.307	0.229	0.251	0.264	0.273	0.29	0	0	0	0	0	0	62
787	03/15/1999 09:27:03	5	Short	6	1.77	0.252	0.382	0.385	0.374	0.376	0	0	0	0	0	0	699
788	03/15/1999 09:27:07	5	Short	4	0.742	0.239	0.247	0.257	0	0	0	0	0	0	0	0	499
789	03/15/1999 09:27:08	5	Short	4	0.88	0.302	0.254	0.323	0	0	0	0	0	0	0	0	499
790	03/15/1999 09:27:11	5	Short	4	1.027	0.254	0.392	0.381	0	0	0	0	0	0	0	0	41
791	03/15/1999 09:27:16	5	Short	6	1.148	0.05	0.213	0.238	0.32	0.327	0	0	0	0	0	0	64
792	03/15/1999 09:27:17	5	Short	3	0.75	0.365	0.385	0	0	0	0	0	0	0	0	0	399
793	03/15/1999 09:27:20	5	Short	7	1.049	0.054	0.139	0.172	0.213	0.229	0.242	0	0	0	0	0	799
794	03/15/1999 09:27:20	5	Short	3	0.563	0.258	0.305	0	0	0	0	0	0	0	0	0	31
795	03/15/1999 09:27:23	5	Short	7	1.561	0.232	0.237	0.256	0.268	0.288	0.28	0	0	0	0	0	71
796	03/15/1999 09:27:26	5	Short	5	1.458	0.24	0.423	0.383	0.412	0	0	0	0	0	0	0	599
797	03/15/1999 09:27:27	5	Short	4	1.314	0.521	0.406	0.387	0	0	0	0	0	0	0	0	499
798	03/15/1999 09:27:27	5	Short	5	1.059	0.21	0.22	0.318	0.311	0	0	0	0	0	0	0	599
799	03/15/1999 09:27:31	5	Short	4	1.033	0.24	0.396	0.397	0	0	0	0	0	0	0	0	41
800	03/15/1999 09:27:32	5	Short	16	3.032	0.226	0.195	0.193	0.201	0.194	0.204	0.213	0.212	0.226	0.232	0.236	161
801	03/15/1999 09:27:36	5	Short	5	1.46	0.249	0.402	0.377	0.432	0	0	0	0	0	0	0	599
802	03/15/1999 09:27:37	5	Short	9	2.386	0.289	0.287	0.288	0.307	0.277	0.3	0.303	0.335	0	0	0	999
803	03/15/1999 09:27:37	5	Short	5	1.036	0.249	0.249	0.262	0.277	0	0	0	0	0	0	0	599
804	03/15/1999 09:27:41	5	Short	3	0.502	0.253	0.249	0	0	0	0	0	0	0	0	0	399
805	03/15/1999 09:27:41	5	Short	4	0.807	0.254	0.302	0.251	0	0	0	0	0	0	0	0	499
806	03/15/1999 09:27:42	5	Short	4	0.29	0.087	0.138	0.065	0	0	0	0	0	0	0	0	499
807	03/15/1999 09:27:45	5	Short	4	1.034	0.241	0.401	0.392	0	0	0	0	0	0	0	0	41
808	03/15/1999 09:27:45	5	Short	3	0.722	0.325	0.397	0	0	0	0	0	0	0	0	0	32
809	03/15/1999 09:27:48	5	Short	3	0.695	0.336	0.359	0	0	0	0	0	0	0	0	0	399
810	03/15/1999 09:27:49	5	Short	7	1.705	0.231	0.257	0.279	0.301	0.261	0.377	0	0	0	0	0	799
811	03/15/1999 09:27:50	5	Short	4	0.927	0.252	0.399	0.276	0	0	0	0	0	0	0	0	499
812	03/15/1999 09:27:51	5	Short	4	1.051	0.246	0.389	0.416	0	0	0	0	0	0	0	0	41
813	03/15/1999 09:27:56	5	Short	3	0.718	0.303	0.415	0	0	0	0	0	0	0	0	0	32
814	03/15/1999 09:27:57	5	Short	6	1.288	0.244	0.232	0.266	0.273	0.274	0	0	0	0	0	0	62
815	03/15/1999 09:27:58	5	Short	4	0.622	0.226	0.228	0.167	0	0	0	0	0	0	0	0	499
816	03/15/1999 09:27:58	5	Short	5	1.088	0.17	0.255	0.319	0.344	0	0	0	0	0	0	0	599
817	03/15/1999 09:27:58	5	Short	4	0.908	0.283	0.307	0.318	0	0	0	0	0	0	0	0	499
818	03/15/1999 09:28:01	5	Short	3	0.713	0.319	0.394	0	0	0	0	0	0	0	0	0	32
819	03/15/1999 09:28:02	5	Short	4	1.033	0.249	0.391	0.393	0	0	0	0	0	0	0	0	41
820	03/15/1999 09:28:04	5	Short	3	0.489	0.241	0.248	0	0	0	0	0	0	0	0	0	399
821	03/15/1999 09:28:04	5	Short	5	1.51	0.317	0.416	0.361	0.417	0	0	0	0	0	0	0	599
822	03/15/1999 09:28:04	5	Short	3	0.527	0.247	0.28	0	0	0	0	0	0	0	0	0	399
823	03/15/1999 09:28:05	5	Short	6	1.183	0.071	0.199	0.244	0.334	0.336	0	0	0	0	0	0	64
824	03/15/1999 09:28:08	5	Short	5	1.449	0.315	0.401	0.318	0.416	0	0	0	0	0	0	0	599
825	03/15/1999 09:28:10	5	Short	4	1.06	0.251	0.409	0.401	0	0	0	0	0	0	0	0	41
826	03/15/1999 09:28:11	5	Short	3	0.712	0.284	0.427	0	0	0	0	0	0	0	0	0	32
827	03/15/1999 09:28:12	5	Short	3	0.744	0.319	0.425	0	0	0	0	0	0	0	0	0	32
828	03/15/1999 09:28:15	5	Short	3	0.716	0.302	0.414	0	0	0	0	0	0	0	0	0	32
829	03/15/1999 09:28:16	5	Short	3	0.738	0.315	0.422	0	0	0	0	0	0	0	0	0	32
830	03/15/1999 09:28:16	5	Short	6	1.142	0.05	0.177	0.256	0.315	0.344	0	0	0	0	0	0	64
831	03/15/1999 09:28:20	5	Short	3	0.734	0.309	0.425	0	0	0	0	0	0	0	0	0	32
832	03/15/1999 09:28:24	5	Short	3	0.725	0.312	0.413	0	0	0	0	0	0	0	0	0	32
833	03/15/1999 09:28:25	5	Short	4	1.029	0.25	0.39	0.389	0	0	0	0	0	0	0	0	41
834	03/15/1999 09:28:28	5	Short	3	0.72	0.309	0.411	0	0	0	0	0	0	0	0	0	32
835	03/15/1999 09:28:31	5	Short	3	0.618	0.31	0.307	0	0	0	0	0	0	0	0	0	31
836	03/15/1999 09:28:31	5	Short	3	0.682	0.286	0.396	0	0	0	0	0	0	0	0	0	32
837	03/15/1999 09:28:32	5	Short	3	0.718	0.306	0.412	0	0	0	0	0	0	0	0	0	32
838	03/15/1999 09:28:35	5	Short	3	0.679	0.283	0.395	0	0	0	0	0	0	0	0	0	32
839	03/15/1999 09:28:36	5	Short	9	1.961	0.058	0.177	0.231	0.268	0.272	0.299	0.337	0.319	0	0	0	999
840	03/15/1999 09:28:39	5	Short	3	0.716	0.306	0.41	0	0	0	0	0	0	0	0	0	32
841	03/15/1999 09:28:43	5	Short	6	1.333	0.251	0.246	0.262	0.282	0.292	0	0	0	0	0	0	62
842	03/15/1999 09:28:44	5	Short	3	0.716	0.314	0.401	0	0	0	0	0	0	0	0	0	32
843	03/15/1999 09:28:47	5	Short	7	1.564	0.211	0.223	0.251	0.258	0.308	0.313	0	0	0	0	0	799
844	03/15/1999 09:28:48	5	Short	5	0.824	0.031	0.22	0.271	0.302	0	0	0	0	0	0	0	599
845	03/15/1999 09:28:51	5	Short	4	1.053	0.252	0.381	0.42	0	0	0	0	0	0	0	0	41
846	03/15/1999 09:28:52	5	Short	4	1.054	0.274	0.394	0.386	0	0	0	0	0	0	0	0	41
847	03/15/1999 09:28:55	5	Short	5	1.064	0.238	0.243	0.286	0.297	0	0	0	0	0	0	0	599
848	03/15/1999 09:28:56	5	Short	5	1.1	0.224	0.236	0.31	0.329	0	0	0	0	0	0	0	599
849	03/15/1999 09:29:00	5	Short	4	1.039	0.241	0.405	0.393	0	0	0	0	0	0	0	0	41
850	03/15/1999 09:29:00	5	Short	5	1.443	0.269	0.394	0.397	0.382	0	0	0	0	0	0	0	599
851	03/15/1999 09:29:04	5	Short	5	0.839	0.051	0.205	0.242	0.34	0	0	0	0	0	0	0	599
852	03/16/1999 11:05:02	5	Short	4	1.068	0.261	0.415	0.392	0	0	0	0	0	0	0	0	41
853	03/16/1999 11:05:51	5	Short	4	1.063	0.261	0.396	0.406	0	0	0	0	0	0	0	0	41
854	03/16/1999 11:05:56	5	Short	8	2.038	0.281	0.286	0.288	0.288	0.288	0.311	0.297	0	0	0	0	899
855	03/16/1999 11:05:56	5	Short	11	2.401	0.052	0.193	0.204	0.242	0.244	0.264	0.272	0.304	0.298	0.327	0	1199
856	03/16/1999 11:06:01	5	Short	6	0.467	0.035	0.042	0.098	0.13	0.163	0	0	0	0	0	0	699
857	03/16/1999 11:06:01	5	Short	6	0.624	0.037	0.042	0.204	0.168	0.173	0	0	0	0	0	0	699
858	03/16/1999 11:06:01	5	Short	3	0.509	0.259	0.25	0	0	0	0	0	0	0	0	0	399
859	03/16/1999 11:06:02	5	Short	4	0.722	0.211	0.228	0.283	0	0	0	0	0	0	0	0	499
860	03/16/1999 11:06:06	5	Short	3	0.718	0.316	0.402	0	0	0	0	0	0	0	0	0	32
861	03/16/1999 11:06:07	5	Short	3	0.742	0.332	0.41	0	0	0	0	0	0	0	0	0	32
862	03/16/1999 11:06:11	5	Short	3	0.719	0.31	0.41	0	0	0	0	0	0	0	0	0	32
863	03/16/1999 11:06:11	5	Short	3	0.723	0.319	0.404	0	0	0	0	0	0	0	0	0	32
864	03/16/1999 11:06:14	5	Short	3	0.742	0.315	0.428	0	0	0	0	0	0	0	0	0	32
865	03/16/1999 11:06:15	5	Short	3	0.739	0.32	0.418	0	0	0	0	0	0	0	0	0	32
866	03/16/1999 11:06:18	5	Short	3	0.727	0.303	0.424	0	0	0	0	0	0	0	0	0	32
867	03/16/1999 11:06:19	5	Short	3	0.723	0.311	0.413	0	0	0	0	0	0	0	0	0	32
868	03/16/1999 11:06:23	5	Short	6	1.308	0.248	0.246	0.264	0.26	0.29	0	0	0	0	0	0	62
869	03/16/1999 11:06:23	5	Short	4	1.11	0.329	0.384	0.398	0	0	0	0	0	0	0	0	41
870	03/16/1999 11:06:27	5	Short	5	1.068	0.238	0.245	0.272	0.313	0	0	0	0	0	0	0	599
871	03/16/1999 11:06:28	5	Short	3	0.753	0.416	0.337	0	0	0	0	0	0	0	0	0	399
872	03/16/1999 11:06:32	5	Short	4	1.064	0.258	0.398	0.408	0	0	0	0	0	0	0	0	41
873	03/16/1999 11:06:32	5	Short	4	1.171	0.384	0.401	0.386	0	0	0	0	0	0	0	0	499
874	03/16/1999 11:06:37	5	Short	6	1.337	0.248	0.259	0.239	0.266	0.325	0	0	0	0	0	0	62
875	03/16/1999 11:06:37	5	Short	5	0.823	0.047	0.214	0.287	0.274	0	0	0	0	0	0	0	599
876	03/16/1999 11:06:41	5	Short	5	1.028	0.235	0.243	0.255	0.295	0	0	0	0	0	0	0	599
877	03/16/1999 11:06:42	5	Short	5	1.16	0.094	0.283	0.395	0.389	0	0	0	0	0	0	0	599
878	03/16/1999 11:06:46	5	Short	4	1.093	0.277	0.398	0.418	0	0	0	0	0	0	0	0	41
879	03/16/1999 11:06:46	5	Short	5	0.827	0.053	0.199	0.242	0.332	0	0	0	0	0	0	0	599
880	03/16/1999 11:06:51	5	Short	5	1.169	0.108	0.289	0.362	0.41	0	0	0	0	0	0	0	599
881	03/16/1999 13:10:04	5	Short	5	0.626	0.054	0.101	0.186	0.285	0	0	0	0	0	0	0	599
882	03/16/1999 13:10:05	5	Short	5	0.626	0.069	0.086	0.186	0.285	0	0	0	0	0	0	0	599
883	03/16/1999 13:10:09	5	Short	26	5.545	0.201	0.191	0.196	0.205	0.204	0.215	0.211	0.217	0.219	0.218	0.228	261
884	03/16/1999 13:10:09	5	Short	6	0.764	0.059	0.083	0.099	0.161	0.364	0	0	0	0	0	0	699
885	03/16/1999 13:10:13	5	Short	10	2.476	0.241	0.253	0.294	0.31	0.245	0.249	0.294	0.29	0.3	0	0	1099
886	03/16/1999 13:10:21	5	Short	11	3.109	0.329	0.325	0.301	0.311	0.303	0.309	0.298	0.316	0.308	0.309	0	111
887	03/16/1999 13:10:21	5	Short	6	1.522	0.339	0.31	0.292	0.289	0.292	0	0	0	0	0	0	62
888	03/16/1999 13:10:27	5	Short	6	1.46	0.296	0.289	0.298	0.291	0.287	0	0	0	0	0	0	62
889	03/16/1999 13:10:27	5	Short	6	1.504	0.292	0.292	0.305	0.296	0.319	0	0	0	0	0	0	62
890	03/16/1999 13:10:36	5	Short	4	1.021	0.325	0.339	0.358	0	0	0	0	0	0	0	0	499
891	03/16/1999 13:10:43	5	Short	8	2.158	0.308	0.309	0.307	0.314	0.308	0.305	0.307	0	0	0	0	899
892	03/16/1999 13:10:48	5	Short	6	1.191	0.046	0.221	0.24	0.337	0.346	0	0	0	0	0	0	64
893	03/16/1999 13:10:53	5	Short	4	1.032	0.327	0.342	0.363	0	0	0	0	0	0	0	0	499
986	03/18/1999 12:59:03	5	Short	5	1.473	0.259	0.396	0.407	0.41	0	0	0	0	0	0	0	599
987	03/18/1999 12:59:07	5	Short	6	1.191	0.053	0.229	0.227	0.346	0.336	0	0	0	0	0	0	64
988	03/18/1999 12:59:12	5	Short	4	1.055	0.258	0.4	0.397	0	0	0	0	0	0	0	0	41
989	03/18/1999 12:59:16	5	Short	6	1.125	0.046	0.223	0.23	0.303	0.322	0	0	0	0	0	0	64
990	03/18/1999 12:59:22	5	Short	19	3.904	0.19	0.178	0.196	0.193	0.199	0.204	0.21	0.215	0.211	0.217	0.228	191
991	03/18/1999 12:59:32	5	Short	6	1.118	0.047	0.208	0.231	0.308	0.324	0	0	0	0	0	0	64
992	03/18/1999 12:59:38	5	Short	6	1.843	0.268	0.386	0.388	0.399	0.402	0	0	0	0	0	0	699
993	03/18/1999 12:59:38	5	Short	6	1.823	0.268	0.403	0.374	0.389	0.389	0	0	0	0	0	0	699
994	03/18/1999 12:59:43	5	Short	6	1.156	0.051	0.211	0.247	0.322	0.326	0	0	0	0	0	0	64
995	03/18/1999 12:59:43	5	Short	6	1.208	0.049	0.207	0.222	0.358	0.372	0	0	0	0	0	0	64
996	03/18/1999 12:59:47	5	Short	4	1.046	0.252	0.398	0.396	0	0	0	0	0	0	0	0	41
997	03/18/1999 12:59:51	5	Short	6	1.201	0.055	0.179	0.267	0.349	0.351	0	0	0	0	0	0	64
998	03/18/1999 12:59:54	5	Short	5	1.426	0.262	0.386	0.377	0.402	0	0	0	0	0	0	0	599
999	03/18/1999 12:59:59	5	Short	5	1.437	0.255	0.39	0.398	0.393	0	0	0	0	0	0	0	599
1000	03/18/1999 13:00:03	5	Short	4	1.058	0.252	0.406	0.4	0	0	0	0	0	0	0	0	41
1001	03/18/1999 13:00:04	5	Short	6	1.217	0.042	0.214	0.269	0.328	0.364	0	0	0	0	0	0	64
1002	03/18/1999 13:00:08	5	Short	4	1.099	0.263	0.421	0.415	0	0	0	0	0	0	0	0	41
1003	03/18/1999 13:00:08	5	Short	4	1.079	0.25	0.419	0.409	0	0	0	0	0	0	0	0	41
1004	03/18/1999 13:00:12	5	Short	6	1.221	0.062	0.169	0.274	0.358	0.359	0	0	0	0	0	0	64
1005	03/18/1999 13:00:13	5	Short	4	1.067	0.245	0.406	0.417	0	0	0	0	0	0	0	0	41
1006	03/18/1999 13:00:16	5	Short	4	1.047	0.257	0.396	0.394	0	0	0	0	0	0	0	0	41
1007	03/18/1999 13:00:18	5	Short	4	1.079	0.267	0.413	0.399	0	0	0	0	0	0	0	0	41
1008	03/18/1999 13:00:20	5	Short	5	1.248	0.054	0.449	0.373	0.372	0	0	0	0	0	0	0	599
1009	03/18/1999 13:00:22	5	Short	4	1.063	0.252	0.411	0.4	0	0	0	0	0	0	0	0	41
1010	03/18/1999 13:00:25	5	Short	4	1.071	0.265	0.389	0.416	0	0	0	0	0	0	0	0	41
1011	03/18/1999 13:00:25	5	Short	7	1.045	0.073	0.126	0.184	0.196	0.207	0.259	0	0	0	0	0	799
1012	03/18/1999 13:00:29	5	Short	4	1.048	0.241	0.387	0.42	0	0	0	0	0	0	0	0	41
1013	03/18/1999 13:00:29	5	Short	6	1.184	0.049	0.209	0.222	0.348	0.354	0	0	0	0	0	0	64
1014	03/18/1999 13:00:33	5	Short	5	1.456	0.262	0.392	0.402	0.4	0	0	0	0	0	0	0	599
1015	03/18/1999 13:00:35	5	Short	15	2.923	0.204	0.181	0.195	0.195	0.206	0.202	0.199	0.206	0.21	0.193	0.226	151
1016	03/18/1999 13:00:45	5	Short	3	1.052	0.243	0.81	0	0	0	0	0	0	0	0	0	399
1017	03/18/1999 13:00:45	5	Short	5	1.417	0.237	0.418	0.387	0.376	0	0	0	0	0	0	0	599
1018	03/18/1999 13:00:55	5	Short	3	1.583	0.458	1.126	0	0	0	0	0	0	0	0	0	399
1019	03/19/1999 11:41:05	5	Short	4	1.066	0.253	0.407	0.407	0	0	0	0	0	0	0	0	41
1020	03/19/1999 11:41:07	5	Short	4	1.11	0.251	0.431	0.427	0	0	0	0	0	0	0	0	41
1021	03/19/1999 11:41:09	5	Short	6	1.185	0.054	0.175	0.279	0.333	0.344	0	0	0	0	0	0	64
1022	03/19/1999 11:41:10	5	Short	5	0.834	0.072	0.097	0.396	0.269	0	0	0	0	0	0	0	599
1023	03/19/1999 11:41:14	5	Short	4	1.033	0.255	0.39	0.388	0	0	0	0	0	0	0	0	41
1024	03/19/1999 11:41:14	5	Short	4	1.078	0.265	0.401	0.413	0	0	0	0	0	0	0	0	41
1025	03/19/1999 11:41:18	5	Short	6	1.174	0.043	0.202	0.243	0.343	0.342	0	0	0	0	0	0	64
1026	03/19/1999 11:41:18	5	Short	7	0.928	0.041	0.066	0.115	0.176	0.231	0.298	0	0	0	0	0	799
1027	03/19/1999 11:41:21	5	Short	4	1.042	0.243	0.401	0.398	0	0	0	0	0	0	0	0	41
1028	03/19/1999 11:41:21	5	Short	5	1.479	0.248	0.416	0.403	0.412	0	0	0	0	0	0	0	599
1029	03/19/1999 11:41:25	5	Short	6	1.144	0.041	0.233	0.224	0.306	0.34	0	0	0	0	0	0	64
1030	03/19/1999 11:41:26	5	Short	6	0.932	0.052	0.209	0.179	0.216	0.277	0	0	0	0	0	0	699
1031	03/19/1999 11:41:29	5	Short	5	1.464	0.266	0.396	0.39	0.411	0	0	0	0	0	0	0	599
1032	03/19/1999 11:41:29	5	Short	5	1.386	0.257	0.369	0.378	0.381	0	0	0	0	0	0	0	599
1033	03/19/1999 11:41:33	5	Short	6	1.195	0.064	0.182	0.259	0.239	0.351	0	0	0	0	0	0	699
1034	03/19/1999 11:41:34	5	Short	5	1.108	0.235	0.263	0.287	0.323	0	0	0	0	0	0	0	599
1035	03/19/1999 11:41:39	5	Short	4	1.052	0.254	0.396	0.402	0	0	0	0	0	0	0	0	41
1036	03/19/1999 11:41:43	5	Short	6	1.123	0.047	0.147	0.289	0.319	0.321	0	0	0	0	0	0	64
1037	03/19/1999 11:41:43	5	Short	6	1.356	0.236	0.248	0.271	0.296	0.306	0	0	0	0	0	0	62
1038	03/19/1999 11:41:47	5	Short	5	1.009	0.22	0.244	0.261	0.284	0	0	0	0	0	0	0	599
1039	03/19/1999 11:41:47	5	Short	5	1.41	0.261	0.391	0.384	0.374	0	0	0	0	0	0	0	599
1040	03/19/1999 11:41:51	5	Short	4	1.044	0.256	0.383	0.405	0	0	0	0	0	0	0	0	41
1041	03/19/1999 11:41:51	5	Short	6	1.187	0.047	0.185	0.271	0.343	0.341	0	0	0	0	0	0	64
1042	03/19/1999 11:41:55	5	Short	6	1.291	0.239	0.246	0.258	0.277	0.271	0	0	0	0	0	0	62
1043	03/19/1999 11:41:56	5	Short	5	1.184	0.275	0.255	0.32	0.334	0	0	0	0	0	0	0	599
1044	03/19/1999 11:42:03	5	Short	9	2.395	0.288	0.289	0.306	0.298	0.295	0.307	0.302	0.311	0	0	0	999
1045	03/19/1999 11:42:07	5	Short	6	1.21	0.048	0.208	0.25	0.362	0.342	0	0	0	0	0	0	64
1046	03/19/1999 11:42:12	5	Short	6	1.181	0.053	0.182	0.261	0.336	0.349	0	0	0	0	0	0	64
1047	03/19/1999 11:42:17	5	Short	5	1.638	0.404	0.416	0.407	0.411	0	0	0	0	0	0	0	599
1048	03/19/1999 11:42:19	5	Short	5	1.179	0.092	0.282	0.415	0.389	0	0	0	0	0	0	0	599
1049	03/19/1999 11:42:21	5	Short	9	2.42	0.299	0.317	0.272	0.306	0.303	0.312	0.298	0.311	0	0	0	999
1050	03/19/1999 11:42:22	5	Short	6	1.182	0.054	0.185	0.269	0.35	0.324	0	0	0	0	0	0	64
1051	03/19/1999 11:42:23	5	Short	7	1.114	0.106	0.14	0.144	0.212	0.248	0.264	0	0	0	0	0	799
1052	03/19/1999 11:42:26	5	Short	6	1.493	0.296	0.254	0.32	0.311	0.312	0	0	0	0	0	0	62
1053	03/19/1999 11:42:26	5	Short	4	1.035	0.255	0.394	0.386	0	0	0	0	0	0	0	0	41
1054	03/19/1999 11:42:31	5	Short	6	1.501	0.295	0.304	0.299	0.299	0.305	0	0	0	0	0	0	62
1055	03/19/1999 11:42:34	5	Short	4	1.17	0.383	0.394	0.393	0	0	0	0	0	0	0	0	499
1056	03/19/1999 11:42:36	5	Short	6	1.177	0.047	0.2	0.27	0.341	0.318	0	0	0	0	0	0	64
1057	03/19/1999 11:42:38	5	Short	6	1.144	0.051	0.184	0.238	0.339	0.331	0	0	0	0	0	0	64
1058	03/19/1999 11:42:42	5	Short	4	1.056	0.263	0.393	0.4	0	0	0	0	0	0	0	0	41
1059	03/19/1999 11:42:46	5	Short	6	1.344	0.259	0.227	0.266	0.294	0.298	0	0	0	0	0	0	62
1060	03/19/1999 11:42:50	5	Short	7	1.578	0.251	0.242	0.263	0.264	0.274	0.284	0	0	0	0	0	71
1061	03/19/1999 11:42:50	5	Short	4	1.063	0.261	0.399	0.403	0	0	0	0	0	0	0	0	41
1062	03/19/1999 11:42:54	5	Short	6	1.132	0.054	0.203	0.255	0.301	0.32	0	0	0	0	0	0	64
1063	03/19/1999 11:42:54	5	Short	6	1.313	0.239	0.252	0.258	0.271	0.292	0	0	0	0	0	0	62
1064	03/19/1999 11:42:58	5	Short	5	1.17	0.094	0.282	0.421	0.373	0	0	0	0	0	0	0	599
1065	03/19/1999 11:42:59	5	Short	4	1.049	0.248	0.396	0.405	0	0	0	0	0	0	0	0	41
1066	03/19/1999 11:43:02	5	Short	5	0.833	0.04	0.23	0.243	0.32	0	0	0	0	0	0	0	599
1067	03/19/1999 11:43:04	5	Short	6	1.325	0.249	0.255	0.261	0.28	0.281	0	0	0	0	0	0	62
1068	03/19/1999 11:43:05	5	Short	5	1.166	0.12	0.2	0.486	0.36	0	0	0	0	0	0	0	599
1069	03/19/1999 11:43:08	5	Short	6	1.175	0.055	0.188	0.251	0.327	0.354	0	0	0	0	0	0	64
1070	03/19/1999 11:43:09	5	Short	6	1.159	0.052	0.197	0.253	0.299	0.36	0	0	0	0	0	0	64
1071	03/19/1999 11:43:13	5	Short	4	1.041	0.271	0.379	0.391	0	0	0	0	0	0	0	0	41
1072	03/19/1999 11:43:16	5	Short	6	1.329	0.248	0.227	0.272	0.287	0.295	0	0	0	0	0	0	62
1073	03/19/1999 11:43:21	5	Short	6	1.147	0.047	0.218	0.253	0.304	0.324	0	0	0	0	0	0	64
1074	03/19/1999 11:43:21	5	Short	5	0.908	0.047	0.241	0.266	0.353	0	0	0	0	0	0	0	599
1075	03/19/1999 11:43:37	5	Short	4	1.058	0.252	0.368	0.437	0	0	0	0	0	0	0	0	41
1076	03/19/1999 11:43:43	5	Short	6	1.864	0.26	0.405	0.398	0.402	0.399	0	0	0	0	0	0	699
1077	03/19/1999 11:43:43	5	Short	4	1.098	0.257	0.417	0.425	0	0	0	0	0	0	0	0	41
1078	03/19/1999 11:43:47	5	Short	4	1.081	0.25	0.411	0.421	0	0	0	0	0	0	0	0	41
1079	03/19/1999 11:43:48	5	Short	5	1.19	0.267	0.239	0.336	0.349	0	0	0	0	0	0	0	599
1080	03/19/1999 11:43:52	5	Short	4	1.071	0.246	0.44	0.385	0	0	0	0	0	0	0	0	41
1081	03/19/1999 11:43:52	5	Short	4	1.068	0.272	0.403	0.393	0	0	0	0	0	0	0	0	41
1082	03/19/1999 11:43:55	5	Short	6	1.208	0.056	0.203	0.269	0.343	0.337	0	0	0	0	0	0	64
1083	03/19/1999 11:43:56	5	Short	4	1.069	0.252	0.42	0.397	0	0	0	0	0	0	0	0	41
1084	03/19/1999 11:44:00	5	Short	4	1.08	0.27	0.403	0.407	0	0	0	0	0	0	0	0	41
1085	03/19/1999 11:41:00	5	Short	18	3.535	0.198	0.176	0.199	0.198	0.202	0.2	0.213	0.202	0.195	0.206	0.196	181
1086	03/19/1999 11:41:00	5	Short	21	4.255	0.206	0.19	0.183	0.2	0.199	0.193	0.208	0.206	0.206	0.211	0.214	211
1087	03/19/1999 11:41:10	5	Short	4	1.052	0.239	0.415	0.398	0	0	0	0	0	0	0	0	41
1088	03/19/1999 13:07:00	5	Short	4	1.023	0.253	0.388	0.383	0	0	0	0	0	0	0	0	41
1089	03/19/1999 13:07:05	5	Short	4	1.051	0.25	0.402	0.398	0	0	0	0	0	0	0	0	41
1090	03/19/1999 13:07:10	5	Short	7	1.619	0.253	0.245	0.261	0.274	0.296	0.289	0	0	0	0	0	71
1091	03/19/1999 13:07:10	5	Short	6	1.274	0.236	0.245	0.256	0.26	0.277	0	0	0	0	0	0	62
1092	03/19/1999 13:07:14	5	Short	5	0.775	0.057	0.19	0.234	0.294	0	0	0	0	0	0	0	599
1093	03/19/1999 13:07:15	5	Short	4	1.043	0.262	0.388	0.393	0	0	0	0	0	0	0	0	41
1094	03/19/1999 13:07:18	5	Short	4	1.057	0.249	0.399	0.408	0	0	0	0	0	0	0	0	41
1095	03/19/1999 13:07:19	5	Short	5	1.129	0.239	0.277	0.288	0.326	0	0	0	0	0	0	0	599
1096	03/19/1999 13:07:22	5	Short	6	1.262	0.236	0.237	0.247	0.269	0.273	0	0	0	0	0	0	62
1097	03/19/1999 13:07:23	5	Short	4	1.059	0.256	0.401	0.403	0	0	0	0	0	0	0	0	41
1098	03/19/1999 13:07:25	5	Short	5	0.796	0.054	0.201	0.234	0.308	0	0	0	0	0	0	0	599
1099	03/19/1999 13:07:30	5	Short	4	1.051	0.253	0.395	0.402	0	0	0	0	0	0	0	0	41
1100	03/19/1999 13:07:34	5	Short	6	1.287	0.244	0.248	0.252	0.266	0.277	0	0	0	0	0	0	62
1101	03/19/1999 13:07:39	5	Short	5	0.785	0.053	0.191	0.231	0.31	0	0	0	0	0	0	0	599
1102	03/19/1999 13:07:45	5	Short	3	0.723	0.317	0.407	0	0	0	0	0	0	0	0	0	32
1103	03/19/1999 13:07:50	5	Short	3	0.714	0.296	0.418	0	0	0	0	0	0	0	0	0	32
1104	03/19/1999 13:07:51	5	Short	3	0.415	0.252	0.163	0	0	0	0	0	0	0	0	0	399
1105	03/19/1999 13:07:54	5	Short	3	0.705	0.3	0.405	0	0	0	0	0	0	0	0	0	32
1106	03/19/1999 13:07:55	5	Short	3	0.426	0.251	0.174	0	0	0	0	0	0	0	0	0	399
1107	03/19/1999 13:08:00	5	Short	3	0.722	0.308	0.414	0	0	0	0	0	0	0	0	0	32
1108	03/19/1999 13:08:04	5	Short	3	0.714	0.296	0.417	0	0	0	0	0	0	0	0	0	32
1109	03/19/1999 13:08:04	5	Short	3	0.713	0.306	0.407	0	0	0	0	0	0	0	0	0	32
1110	03/19/1999 13:08:08	5	Short	3	0.705	0.305	0.4	0	0	0	0	0	0	0	0	0	32
1111	03/19/1999 13:08:08	5	Short	3	0.713	0.3	0.414	0	0	0	0	0	0	0	0	0	32
1112	03/19/1999 13:08:13	5	Short	3	0.749	0.323	0.426	0	0	0	0	0	0	0	0	0	32
1113	03/20/1999 11:16:03	5	Short	4	0.967	0.235	0.319	0.413	0	0	0	0	0	0	0	0	41
1114	03/20/1999 11:16:04	5	Short	4	1.165	0.376	0.393	0.395	0	0	0	0	0	0	0	0	499
1115	03/20/1999 11:16:06	5	Short	11	3.079	0.282	0.286	0.286	0.299	0.26	0.345	0.36	0.314	0.313	0.333	0	111
1116	03/20/1999 11:16:15	5	Short	3	0.702	0.303	0.398	0	0	0	0	0	0	0	0	0	32
1117	03/20/1999 11:16:20	5	Short	3	0.726	0.313	0.413	0	0	0	0	0	0	0	0	0	32
1118	03/20/1999 11:16:20	5	Short	3	0.391	0.231	0.159	0	0	0	0	0	0	0	0	0	399
1119	03/20/1999 11:16:20	5	Short	3	0.447	0.258	0.188	0	0	0	0	0	0	0	0	0	399
1120	03/20/1999 11:16:24	5	Short	3	0.393	0.235	0.158	0	0	0	0	0	0	0	0	0	399
1121	03/20/1999 11:16:25	5	Short	3	0.434	0.251	0.182	0	0	0	0	0	0	0	0	0	399
1122	03/20/1999 11:16:29	5	Short	3	0.357	0.215	0.142	0	0	0	0	0	0	0	0	0	399
1123	03/20/1999 11:16:30	5	Short	3	0.44	0.267	0.173	0	0	0	0	0	0	0	0	0	399
1124	03/20/1999 11:16:33	5	Short	4	1.041	0.241	0.404	0.397	0	0	0	0	0	0	0	0	41
1125	03/20/1999 11:16:35	5	Short	3	0.463	0.264	0.2	0	0	0	0	0	0	0	0	0	399
1126	03/20/1999 11:16:35	5	Short	3	0.363	0.216	0.147	0	0	0	0	0	0	0	0	0	399
1127	03/20/1999 11:16:40	5	Short	3	0.688	0.286	0.403	0	0	0	0	0	0	0	0	0	32
1128	03/20/1999 11:16:40	5	Short	4	0.556	0.16	0.237	0.159	0	0	0	0	0	0	0	0	499
1129	03/20/1999 11:16:44	5	Short	3	0.348	0.209	0.139	0	0	0	0	0	0	0	0	0	399
1130	03/20/1999 11:16:44	5	Short	3	0.415	0.244	0.17	0	0	0	0	0	0	0	0	0	399
1131	03/20/1999 11:16:49	5	Short	3	0.391	0.23	0.161	0	0	0	0	0	0	0	0	0	399
1132	03/20/1999 11:16:49	5	Short	3	0.417	0.249	0.168	0	0	0	0	0	0	0	0	0	399
1133	03/20/1999 11:16:53	5	Short	3	0.432	0.253	0.179	0	0	0	0	0	0	0	0	0	399
1134	03/20/1999 11:16:53	5	Short	3	0.38	0.223	0.157	0	0	0	0	0	0	0	0	0	399
1135	03/20/1999 11:16:57	5	Short	3	0.437	0.243	0.194	0	0	0	0	0	0	0	0	0	399
1136	03/20/1999 11:16:57	5	Short	3	0.399	0.234	0.165	0	0	0	0	0	0	0	0	0	399
1137	03/20/1999 11:17:04	5	Short	3	0.396	0.233	0.164	0	0	0	0	0	0	0	0	0	399
1138	03/20/1999 11:17:04	5	Short	3	0.713	0.292	0.422	0	0	0	0	0	0	0	0	0	32
1139	03/20/1999 11:17:08	5	Short	3	0.714	0.3	0.414	0	0	0	0	0	0	0	0	0	32
1140	03/20/1999 11:17:53	5	Short	6	1.301	0.252	0.251	0.259	0.257	0.281	0	0	0	0	0	0	62
1141	03/20/1999 11:17:58	5	Short	4	1.061	0.264	0.399	0.398	0	0	0	0	0	0	0	0	41
1142	03/20/1999 11:17:58	5	Short	4	1.052	0.264	0.4	0.388	0	0	0	0	0	0	0	0	41
1143	03/20/1999 11:18:03	5	Short	6	1.185	0.051	0.177	0.297	0.326	0.333	0	0	0	0	0	0	64
1144	03/20/1999 11:18:03	5	Short	5	1.123	0.229	0.235	0.331	0.329	0	0	0	0	0	0	0	599
1145	03/20/1999 11:18:08	5	Short	4	1.046	0.251	0.398	0.396	0	0	0	0	0	0	0	0	41
1146	03/20/1999 11:18:13	5	Short	6	1.28	0.237	0.242	0.259	0.271	0.271	0	0	0	0	0	0	62
1147	03/20/1999 11:18:13	5	Short	5	1.153	0.248	0.247	0.315	0.342	0	0	0	0	0	0	0	599
1148	03/20/1999 11:18:17	5	Short	6	1.134	0.053	0.203	0.269	0.288	0.319	0	0	0	0	0	0	64
1149	03/20/1999 11:18:17	5	Short	4	1.036	0.263	0.386	0.387	0	0	0	0	0	0	0	0	41
1150	03/20/1999 11:18:21	5	Short	4	1.058	0.268	0.4	0.391	0	0	0	0	0	0	0	0	41
1151	03/20/1999 11:18:22	5	Short	5	1.192	0.262	0.241	0.344	0.345	0	0	0	0	0	0	0	599
1152	03/20/1999 11:18:25	5	Short	6	1.311	0.241	0.248	0.264	0.273	0.286	0	0	0	0	0	0	62
1153	03/20/1999 11:18:29	5	Short	6	1.147	0.055	0.211	0.232	0.315	0.334	0	0	0	0	0	0	64
1154	03/20/1999 11:18:30	5	Short	6	1.208	0.053	0.2	0.269	0.333	0.354	0	0	0	0	0	0	64
1155	03/20/1999 11:18:33	5	Short	6	1.176	0.054	0.161	0.272	0.335	0.354	0	0	0	0	0	0	64
1156	03/20/1999 11:18:34	5	Short	4	1.041	0.256	0.393	0.393	0	0	0	0	0	0	0	0	41
1157	03/20/1999 11:18:38	5	Short	4	1.029	0.264	0.399	0.366	0	0	0	0	0	0	0	0	41
1158	03/20/1999 11:18:38	5	Short	4	0.579	0.111	0.192	0.276	0	0	0	0	0	0	0	0	499
1159	03/20/1999 11:18:43	5	Short	6	1.178	0.049	0.208	0.253	0.333	0.335	0	0	0	0	0	0	64
1160	03/20/1999 11:18:43	5	Short	4	1.058	0.272	0.401	0.385	0	0	0	0	0	0	0	0	41
1161	03/20/1999 11:18:48	5	Short	5	0.849	0.053	0.219	0.237	0.341	0	0	0	0	0	0	0	599
1162	03/20/1999 11:18:53	5	Short	4	1.063	0.262	0.403	0.398	0	0	0	0	0	0	0	0	41
1163	03/20/1999 11:19:02	5	Short	17	3.465	0.196	0.183	0.21	0.196	0.196	0.207	0.203	0.223	0.222	0.224	0.23	171
1164	03/20/1999 11:19:21	5	Short	6	1.301	0.252	0.242	0.268	0.259	0.279	0	0	0	0	0	0	62
1165	03/20/1999 11:19:32	5	Short	5	1.428	0.25	0.395	0.386	0.395	0	0	0	0	0	0	0	599
1166	03/20/1999 11:19:37	5	Short	4	1.032	0.243	0.398	0.39	0	0	0	0	0	0	0	0	41
1167	03/20/1999 11:19:41	5	Short	6	1.201	0.045	0.207	0.252	0.348	0.349	0	0	0	0	0	0	64
1168	03/20/1999 11:19:46	5	Short	4	1.039	0.246	0.397	0.396	0	0	0	0	0	0	0	0	41
1169	03/20/1999 11:19:50	5	Short	6	1.197	0.056	0.181	0.255	0.35	0.356	0	0	0	0	0	0	64
1170	03/20/1999 11:19:54	5	Short	4	1.029	0.247	0.386	0.396	0	0	0	0	0	0	0	0	41
1171	03/20/1999 11:19:58	5	Short	6	1.185	0.05	0.204	0.237	0.336	0.359	0	0	0	0	0	0	64
1172	03/20/1999 11:20:10	5	Short	9	2.426	0.301	0.306	0.293	0.3	0.291	0.313	0.311	0.311	0	0	0	999
1173	03/20/1999 12:57:03	5	Short	4	1.064	0.247	0.402	0.414	0	0	0	0	0	0	0	0	41
1174	03/20/1999 12:57:08	5	Short	4	1.07	0.253	0.406	0.41	0	0	0	0	0	0	0	0	41
1175	03/20/1999 12:57:12	5	Short	6	0.953	0.083	0.181	0.201	0.234	0.254	0	0	0	0	0	0	699
1176	03/20/1999 12:57:17	5	Short	4	1.06	0.254	0.399	0.406	0	0	0	0	0	0	0	0	41
1177	03/20/1999 12:57:21	5	Short	4	1.058	0.258	0.401	0.399	0	0	0	0	0	0	0	0	41
1178	03/20/1999 12:57:26	5	Short	4	1.069	0.246	0.414	0.409	0	0	0	0	0	0	0	0	41
1179	03/20/1999 12:57:32	5	Short	13	2.603	0.205	0.193	0.21	0.218	0.201	0.21	0.223	0.212	0.226	0.232	0.235	131
1180	03/20/1999 12:57:39	5	Short	4	1.063	0.264	0.39	0.408	0	0	0	0	0	0	0	0	41
1181	03/28/1999 15:37:14	5	Short	5	0.88	0.06	0.214	0.239	0.367	0	0	0	0	0	0	0	599
1182	03/28/1999 15:37:16	5	Short	4	1.084	0.262	0.425	0.397	0	0	0	0	0	0	0	0	41
1183	03/28/1999 15:37:20	5	Short	8	1.302	0.062	0.133	0.166	0.199	0.226	0.228	0.288	0	0	0	0	899
1184	03/28/1999 15:37:23	5	Short	4	1.062	0.243	0.402	0.416	0	0	0	0	0	0	0	0	41
1185	03/28/1999 15:37:23	5	Short	6	1.365	0.252	0.253	0.276	0.284	0.3	0	0	0	0	0	0	62
1186	03/28/1999 15:37:27	5	Short	6	1.214	0.057	0.201	0.256	0.35	0.35	0	0	0	0	0	0	64
1187	03/28/1999 15:37:31	5	Short	6	1.816	0.271	0.378	0.376	0.394	0.397	0	0	0	0	0	0	699
1188	03/28/1999 15:37:31	5	Short	5	1.005	0.218	0.26	0.239	0.288	0	0	0	0	0	0	0	599
1189	03/28/1999 15:37:35	5	Short	6	1.349	0.244	0.249	0.275	0.283	0.298	0	0	0	0	0	0	62
1190	03/28/1999 15:37:35	5	Short	6	1.221	0.052	0.209	0.249	0.349	0.362	0	0	0	0	0	0	64
1191	03/28/1999 15:37:39	5	Short	6	1.167	0.057	0.212	0.243	0.331	0.324	0	0	0	0	0	0	64
1192	03/28/1999 15:37:39	5	Short	5	1.416	0.254	0.377	0.389	0.396	0	0	0	0	0	0	0	599
1193	03/28/1999 15:37:43	5	Short	6	1.178	0.051	0.232	0.213	0.342	0.342	0	0	0	0	0	0	64
1194	03/28/1999 15:37:44	5	Short	4	1.015	0.271	0.372	0.372	0	0	0	0	0	0	0	0	41
1195	03/28/1999 15:37:47	5	Short	4	1.035	0.255	0.385	0.395	0	0	0	0	0	0	0	0	41
1196	03/28/1999 15:37:51	5	Short	6	1.209	0.052	0.215	0.242	0.34	0.359	0	0	0	0	0	0	64
1197	03/28/1999 15:37:52	5	Short	6	1.322	0.25	0.234	0.267	0.276	0.295	0	0	0	0	0	0	62
1198	03/28/1999 15:37:55	5	Short	8	1.367	0.06	0.137	0.174	0.205	0.215	0.245	0.331	0	0	0	0	899
1199	03/28/1999 15:37:56	5	Short	4	1.017	0.249	0.379	0.389	0	0	0	0	0	0	0	0	41
1200	03/28/1999 15:37:59	5	Short	6	1.194	0.042	0.228	0.235	0.336	0.352	0	0	0	0	0	0	64
1201	03/28/1999 15:38:00	5	Short	6	1.21	0.05	0.232	0.245	0.333	0.351	0	0	0	0	0	0	64
1202	03/28/1999 15:38:03	5	Short	4	1.034	0.245	0.392	0.398	0	0	0	0	0	0	0	0	41
1203	03/28/1999 15:38:05	5	Short	3	0.8	0.403	0.398	0	0	0	0	0	0	0	0	0	399
1204	03/28/1999 15:38:08	5	Short	4	1.045	0.243	0.404	0.398	0	0	0	0	0	0	0	0	41
1205	03/28/1999 15:38:08	5	Short	6	1.207	0.054	0.224	0.251	0.341	0.336	0	0	0	0	0	0	64
1206	03/28/1999 15:38:12	5	Short	4	1.042	0.251	0.398	0.393	0	0	0	0	0	0	0	0	41
1207	03/28/1999 15:38:13	5	Short	6	1.615	0.112	0.286	0.405	0.417	0.395	0	0	0	0	0	0	699
1208	03/28/1999 15:38:17	5	Short	5	1.146	0.207	0.259	0.334	0.346	0	0	0	0	0	0	0	599
1209	03/28/1999 15:38:18	5	Short	6	1.803	0.243	0.392	0.385	0.397	0.387	0	0	0	0	0	0	699
1210	03/28/1999 15:38:22	5	Short	5	1.258	0.274	0.401	0.408	0.176	0	0	0	0	0	0	0	599
1211	04/06/1999 15:05:04	5	Short	4	1.022	0.236	0.397	0.389	0	0	0	0	0	0	0	0	41
1212	04/06/1999 15:05:04	5	Short	4	1.135	0.374	0.383	0.379	0	0	0	0	0	0	0	0	499
1213	04/06/1999 15:05:08	5	Short	5	1.205	0.184	0.243	0.385	0.393	0	0	0	0	0	0	0	599
1214	04/06/1999 15:05:08	5	Short	5	1.059	0.184	0.223	0.286	0.366	0	0	0	0	0	0	0	51
1215	04/06/1999 15:05:12	5	Short	4	1.072	0.261	0.404	0.407	0	0	0	0	0	0	0	0	41
1216	04/06/1999 15:05:12	5	Short	4	1.008	0.24	0.38	0.389	0	0	0	0	0	0	0	0	41
1217	04/06/1999 15:05:15	5	Short	6	1.208	0.049	0.222	0.23	0.359	0.348	0	0	0	0	0	0	64
1218	04/06/1999 15:05:16	5	Short	4	0.999	0.251	0.359	0.39	0	0	0	0	0	0	0	0	41
1219	04/06/1999 15:05:19	5	Short	4	1.033	0.248	0.399	0.386	0	0	0	0	0	0	0	0	41
1220	04/06/1999 15:05:21	5	Short	17	3.361	0.2	0.176	0.193	0.201	0.194	0.21	0.205	0.207	0.212	0.217	0.218	171
1221	04/06/1999 15:05:27	5	Short	4	1.135	0.364	0.389	0.381	0	0	0	0	0	0	0	0	41
1222	04/06/1999 15:05:34	5	Short	4	1.013	0.229	0.395	0.389	0	0	0	0	0	0	0	0	41
1223	04/06/1999 15:05:34	5	Short	6	1.296	0.235	0.246	0.257	0.278	0.279	0	0	0	0	0	0	62
1224	04/06/1999 15:05:39	5	Short	6	1.815	0.241	0.412	0.388	0.384	0.391	0	0	0	0	0	0	699
1225	04/06/1999 15:05:39	5	Short	6	1.149	0.047	0.21	0.252	0.321	0.318	0	0	0	0	0	0	64
1226	04/06/1999 15:05:43	5	Short	4	1.029	0.248	0.402	0.378	0	0	0	0	0	0	0	0	41
1227	04/06/1999 15:05:43	5	Short	4	1.086	0.328	0.383	0.374	0	0	0	0	0	0	0	0	41
1228	04/06/1999 15:05:48	5	Short	4	1.025	0.251	0.393	0.381	0	0	0	0	0	0	0	0	41
1229	04/06/1999 15:05:48	5	Short	6	1.32	0.227	0.247	0.263	0.294	0.287	0	0	0	0	0	0	62
1230	04/06/1999 15:05:52	5	Short	6	1.136	0.06	0.231	0.225	0.336	0.344	0	0	0	0	0	0	64
1231	04/06/1999 15:05:52	5	Short	4	0.996	0.25	0.376	0.369	0	0	0	0	0	0	0	0	41
1232	04/06/1999 15:05:56	5	Short	4	1.021	0.234	0.38	0.408	0	0	0	0	0	0	0	0	41
1233	04/06/1999 15:05:56	5	Short	4	1.017	0.244	0.363	0.41	0	0	0	0	0	0	0	0	41
1234	04/06/1999 15:06:00	5	Short	4	1.007	0.24	0.372	0.396	0	0	0	0	0	0	0	0	41
1235	04/06/1999 15:06:04	5	Short	4	1.003	0.235	0.367	0.401	0	0	0	0	0	0	0	0	41
1236	04/06/1999 15:06:09	5	Short	4	1.019	0.242	0.409	0.368	0	0	0	0	0	0	0	0	41
1237	04/06/1999 15:06:14	5	Short	4	1.021	0.237	0.406	0.378	0	0	0	0	0	0	0	0	41
1238	04/06/1999 15:06:23	5	Short	4	1.012	0.242	0.389	0.382	0	0	0	0	0	0	0	0	41
1239	04/06/1999 15:06:28	5	Short	4	1.065	0.237	0.428	0.4	0	0	0	0	0	0	0	0	41
1240	04/06/1999 15:06:29	5	Short	6	1.119	0.06	0.225	0.235	0.299	0.3	0	0	0	0	0	0	64
1241	04/06/1999 15:06:33	5	Short	4	1.053	0.233	0.418	0.402	0	0	0	0	0	0	0	0	41
1242	04/06/1999 15:06:36	5	Short	4	1.184	0.392	0.405	0.387	0	0	0	0	0	0	0	0	499
1243	04/06/1999 15:06:37	5	Short	4	0.962	0.229	0.35	0.383	0	0	0	0	0	0	0	0	41
1244	04/06/1999 15:06:41	5	Short	4	1.062	0.249	0.3	0.513	0	0	0	0	0	0	0	0	499
1245	04/06/1999 15:06:41	5	Short	4	1.011	0.243	0.378	0.389	0	0	0	0	0	0	0	0	41
1246	04/06/1999 15:06:48	5	Short	17	3.274	0.218	0.177	0.205	0.196	0.199	0.21	0.203	0.204	0.194	0.2	0.19	171
1247	04/06/1999 15:06:56	5	Short	4	1	0.249	0.369	0.383	0	0	0	0	0	0	0	0	41
1248	04/06/1999 16:30:06	5	Short	4	1.037	0.25	0.401	0.385	0	0	0	0	0	0	0	0	41
1249	04/06/1999 16:30:09	5	Short	7	1.208	0.09	0.13	0.189	0.235	0.277	0.286	0	0	0	0	0	799
1250	04/06/1999 16:30:18	5	Short	6	1.376	0.253	0.264	0.277	0.292	0.29	0	0	0	0	0	0	62
1251	04/06/1999 16:30:23	5	Short	7	1.229	0.104	0.148	0.201	0.234	0.264	0.278	0	0	0	0	0	799
1252	04/06/1999 16:30:24	5	Short	7	1.159	0.111	0.151	0.17	0.213	0.229	0.284	0	0	0	0	0	799
1253	04/06/1999 16:30:27	5	Short	4	1.013	0.262	0.389	0.362	0	0	0	0	0	0	0	0	41
1254	04/06/1999 16:30:28	5	Short	5	1.063	0.251	0.257	0.271	0.285	0	0	0	0	0	0	0	599
1255	04/06/1999 16:30:33	5	Short	13	2.592	0.216	0.203	0.21	0.212	0.209	0.204	0.218	0.203	0.222	0.219	0.244	131
1256	04/06/1999 16:30:39	5	Short	11	2.952	0.282	0.286	0.286	0.3	0.296	0.288	0.316	0.296	0.298	0.302	0	111
1257	04/06/1999 16:30:40	5	Short	11	3	0.297	0.293	0.302	0.292	0.297	0.291	0.303	0.307	0.309	0.31	0	111
1258	04/06/1999 16:30:48	5	Short	7	1.748	0.285	0.279	0.29	0.295	0.284	0.315	0	0	0	0	0	71
1259	04/06/1999 16:30:48	5	Short	6	1.446	0.296	0.28	0.288	0.285	0.295	0	0	0	0	0	0	62
1260	04/06/1999 16:30:53	5	Short	4	1.032	0.317	0.348	0.367	0	0	0	0	0	0	0	0	499
1261	04/06/1999 16:30:53	5	Short	4	1.045	0.323	0.345	0.377	0	0	0	0	0	0	0	0	499
1262	04/06/1999 16:30:59	5	Short	10	2.637	0.288	0.283	0.295	0.296	0.289	0.283	0.287	0.312	0.305	0	0	1099
1263	04/06/1999 16:30:59	5	Short	9	2.357	0.29	0.283	0.294	0.295	0.293	0.31	0.267	0.345	0	0	0	999
1264	04/06/1999 16:31:00	5	Short	8	2.105	0.295	0.293	0.311	0.295	0.303	0.291	0.316	0	0	0	0	899
1265	04/06/1999 16:31:04	5	Short	5	1.181	0.266	0.301	0.299	0.315	0	0	0	0	0	0	0	599
1266	04/06/1999 16:31:04	5	Short	6	1.043	0.05	0.204	0.238	0.256	0.296	0	0	0	0	0	0	64
1267	04/06/1999 16:31:08	5	Short	5	1.193	0.299	0.296	0.293	0.304	0	0	0	0	0	0	0	599
1268	04/06/1999 16:31:10	5	Short	4	1.009	0.315	0.327	0.367	0	0	0	0	0	0	0	0	499
1269	04/06/1999 16:31:17	5	Short	9	2.384	0.29	0.295	0.299	0.301	0.297	0.299	0.297	0.305	0	0	0	92
1270	04/10/1999 12:40:01	5	Short	5	1.117	0.301	0.255	0.25	0.311	0	0	0	0	0	0	0	599
1271	04/10/1999 12:40:01	5	Short	7	1.699	0.241	0.277	0.291	0.287	0.305	0.299	0	0	0	0	0	799
1272	04/10/1999 12:40:08	5	Short	8	1.572	0.238	0.19	0.21	0.183	0.207	0.217	0.327	0	0	0	0	899
1273	04/10/1999 12:40:08	5	Short	6	1.404	0.277	0.246	0.255	0.311	0.316	0	0	0	0	0	0	699
1274	04/10/1999 12:40:12	5	Short	7	1.44	0.224	0.145	0.209	0.262	0.303	0.297	0	0	0	0	0	799
1275	04/10/1999 12:40:12	5	Short	7	1.419	0.031	0.25	0.275	0.262	0.303	0.297	0	0	0	0	0	799
1276	04/10/1999 12:40:20	5	Short	10	2.586	0.279	0.291	0.281	0.285	0.286	0.277	0.291	0.288	0.306	0	0	1099
1277	04/10/1999 12:40:20	5	Short	11	2.939	0.293	0.295	0.292	0.285	0.295	0.292	0.296	0.298	0.296	0.298	0	111
1278	04/10/1999 12:40:25	5	Short	6	1.135	0.055	0.203	0.262	0.298	0.316	0	0	0	0	0	0	64
1279	04/10/1999 12:40:30	5	Short	4	1.017	0.33	0.333	0.354	0	0	0	0	0	0	0	0	499
1280	04/10/1999 12:40:34	5	Short	8	2.037	0.287	0.291	0.286	0.294	0.292	0.295	0.292	0	0	0	0	899
1281	04/10/1999 12:40:40	5	Short	7	1.514	0.053	0.214	0.248	0.307	0.32	0.372	0	0	0	0	0	799
1282	04/10/1999 12:40:40	5	Short	4	1.011	0.323	0.321	0.367	0	0	0	0	0	0	0	0	499
1283	04/10/1999 12:40:48	5	Short	11	2.964	0.292	0.282	0.291	0.287	0.292	0.308	0.308	0.296	0.308	0.299	0	111
1284	04/27/1995 11:47:07	1	Regular	7	1.161	0.181	0.179	0.185	0.203	0.201	0.212	0	0	0	0	0	72
1285	04/27/1995 11:47:12	1	Regular	9	1.405	0.169	0.161	0.163	0.173	0.178	0.186	0.185	0.189	0	0	0	91
1286	04/27/1995 11:47:16	1	Regular	5	0.702	0.169	0.175	0.177	0.181	0	0	0	0	0	0	0	599
1287	04/27/1995 11:47:18	1	Regular	8	1.56	0.192	0.181	0.189	0.199	0.208	0.21	0.381	0	0	0	0	899
1288	04/27/1995 11:47:22	1	Regular	7	1.165	0.18	0.188	0.194	0.194	0.202	0.207	0	0	0	0	0	72
1289	04/27/1995 11:47:22	1	Regular	8	1.365	0.184	0.186	0.186	0.194	0.202	0.195	0.217	0	0	0	0	899
1290	04/27/1995 11:47:27	1	Regular	5	0.764	0.19	0.187	0.195	0.193	0	0	0	0	0	0	0	599
1291	04/27/1995 11:47:31	1	Regular	7	1.183	0.18	0.183	0.198	0.2	0.208	0.213	0	0	0	0	0	72
1292	04/27/1995 11:47:31	1	Regular	5	0.763	0.185	0.187	0.198	0.192	0	0	0	0	0	0	0	599
1293	04/27/1995 11:47:35	1	Regular	6	1.029	0.196	0.207	0.207	0.21	0.21	0	0	0	0	0	0	61
1294	04/27/1995 11:47:39	1	Regular	8	1.452	0.2	0.192	0.205	0.208	0.215	0.218	0.214	0	0	0	0	899
1295	04/27/1995 11:47:43	1	Regular	8	1.518	0.211	0.199	0.205	0.198	0.219	0.204	0.282	0	0	0	0	899
1296	04/27/1995 11:47:44	1	Regular	7	1.23	0.205	0.199	0.201	0.205	0.212	0.209	0	0	0	0	0	72
1297	04/27/1995 11:47:47	1	Regular	6	1.024	0.185	0.195	0.208	0.211	0.225	0	0	0	0	0	0	61
1298	04/27/1995 11:47:48	1	Regular	5	0.8	0.2	0.204	0.198	0.198	0	0	0	0	0	0	0	599
1299	04/27/1995 11:47:52	1	Regular	5	0.773	0.192	0.194	0.195	0.191	0	0	0	0	0	0	0	599
1300	04/27/1995 11:47:53	1	Regular	5	0.8	0.196	0.196	0.201	0.208	0	0	0	0	0	0	0	599
1301	04/27/1995 11:47:56	1	Regular	5	0.773	0.191	0.195	0.193	0.194	0	0	0	0	0	0	0	599
1302	04/27/1995 11:47:58	1	Regular	8	1.651	0.222	0.225	0.228	0.23	0.231	0.237	0.277	0	0	0	0	899
1303	04/27/1995 11:48:00	1	Regular	7	1.314	0.215	0.209	0.218	0.222	0.223	0.227	0	0	0	0	0	72
1304	04/27/1995 11:48:05	1	Regular	9	1.893	0.231	0.235	0.234	0.232	0.232	0.244	0.237	0.247	0	0	0	92
1305	04/27/1995 11:48:06	1	Regular	7	1.073	0.175	0.171	0.172	0.183	0.188	0.183	0	0	0	0	0	72
1306	04/27/1995 11:48:10	1	Regular	5	0.709	0.174	0.167	0.179	0.188	0	0	0	0	0	0	0	599
1307	04/27/1995 11:48:14	1	Regular	5	1.282	0.329	0.319	0.323	0.311	0	0	0	0	0	0	0	599
1308	04/27/1995 11:48:16	1	Regular	7	1.094	0.175	0.17	0.175	0.184	0.186	0.204	0	0	0	0	0	72
1309	04/27/1995 11:48:20	1	Regular	5	0.713	0.179	0.18	0.173	0.181	0	0	0	0	0	0	0	599
1310	04/27/1995 11:48:28	1	Regular	6	0.86	0.165	0.183	0.175	0.169	0.169	0	0	0	0	0	0	61
1311	04/27/1995 11:48:32	1	Regular	5	0.715	0.167	0.177	0.183	0.188	0	0	0	0	0	0	0	599
1312	04/27/1995 11:48:36	1	Regular	5	0.706	0.161	0.198	0.175	0.172	0	0	0	0	0	0	0	599
1313	04/27/1995 12:40:04	1	Regular	6	1.332	0.287	0.264	0.257	0.269	0.255	0	0	0	0	0	0	62
1314	04/27/1995 12:40:05	1	Regular	5	1.095	0.273	0.28	0.278	0.263	0	0	0	0	0	0	0	599
1315	04/27/1995 12:40:09	1	Regular	7	1.593	0.258	0.269	0.255	0.262	0.262	0.287	0	0	0	0	0	71
1316	04/27/1995 12:40:09	1	Regular	5	1.093	0.287	0.276	0.264	0.266	0	0	0	0	0	0	0	599
1317	04/27/1995 12:40:13	1	Regular	5	1.12	0.277	0.289	0.279	0.275	0	0	0	0	0	0	0	599
1318	04/27/1995 12:40:13	1	Regular	6	1.26	0.252	0.247	0.264	0.238	0.259	0	0	0	0	0	0	62
1319	04/27/1995 12:40:18	1	Regular	6	1.39	0.279	0.29	0.28	0.277	0.264	0	0	0	0	0	0	62
1320	04/27/1995 12:40:19	1	Regular	7	1.642	0.26	0.274	0.29	0.271	0.284	0.264	0	0	0	0	0	71
1321	04/27/1995 12:40:23	1	Regular	8	1.806	0.243	0.254	0.267	0.264	0.264	0.257	0.257	0	0	0	0	899
1322	04/27/1995 12:40:24	1	Regular	5	1.087	0.28	0.264	0.277	0.265	0	0	0	0	0	0	0	599
1323	04/27/1995 12:40:28	1	Regular	6	1.24	0.253	0.244	0.248	0.246	0.249	0	0	0	0	0	0	699
1324	04/27/1995 12:40:28	1	Regular	6	1.283	0.253	0.26	0.256	0.268	0.245	0	0	0	0	0	0	62
1325	04/27/1995 12:40:28	1	Regular	8	1.97	0.272	0.282	0.278	0.276	0.273	0.26	0.329	0	0	0	0	899
1326	04/27/1995 12:40:32	1	Regular	4	0.772	0.259	0.26	0.252	0	0	0	0	0	0	0	0	499
1327	04/27/1995 12:40:33	1	Regular	5	0.856	0.207	0.216	0.214	0.22	0	0	0	0	0	0	0	599
1328	04/27/1995 12:40:36	1	Regular	8	1.392	0.19	0.19	0.195	0.198	0.214	0.194	0.21	0	0	0	0	899
1329	04/27/1995 12:40:36	1	Regular	6	1.246	0.25	0.244	0.254	0.256	0.242	0	0	0	0	0	0	62
1330	04/27/1995 12:40:40	1	Regular	5	0.728	0.187	0.18	0.191	0.17	0	0	0	0	0	0	0	599
1331	04/27/1995 12:40:43	1	Regular	6	0.976	0.265	0.178	0.178	0.188	0.168	0	0	0	0	0	0	699
1332	04/27/1995 12:40:43	1	Regular	7	1.087	0.165	0.175	0.187	0.183	0.19	0.186	0	0	0	0	0	72
1333	04/27/1995 12:40:51	1	Regular	5	0.732	0.182	0.206	0.171	0.174	0	0	0	0	0	0	0	599
1334	04/27/1995 12:40:56	1	Regular	5	0.782	0.211	0.207	0.194	0.171	0	0	0	0	0	0	0	599
1335	04/27/1995 12:41:29	1	Regular	5	0.702	0.201	0.188	0.162	0.151	0	0	0	0	0	0	0	599
1336	04/27/1995 12:41:52	1	Regular	5	0.752	0.191	0.2	0.183	0.179	0	0	0	0	0	0	0	599
1337	04/27/1995 12:42:13	1	Regular	5	0.745	0.208	0.183	0.19	0.164	0	0	0	0	0	0	0	599
1338	04/27/1995 12:42:17	1	Regular	5	0.759	0.192	0.208	0.188	0.171	0	0	0	0	0	0	0	599
1339	04/27/1995 12:40:04	1	Regular	5	1.08	0.273	0.269	0.275	0.262	0	0	0	0	0	0	0	599
1340	04/27/1995 12:40:09	1	Regular	7	1.694	0.278	0.288	0.271	0.283	0.269	0.305	0	0	0	0	0	71
1341	04/27/1995 12:40:10	1	Regular	6	1.495	0.275	0.287	0.284	0.28	0.268	0	0	0	0	0	0	62
1342	04/27/1995 12:40:24	1	Regular	5	0.751	0.187	0.198	0.181	0.186	0	0	0	0	0	0	0	599
1343	04/27/1995 12:40:28	1	Regular	5	0.748	0.187	0.193	0.193	0.174	0	0	0	0	0	0	0	599
1344	04/27/1995 12:40:34	1	Regular	7	1.346	0.223	0.218	0.229	0.226	0.221	0.229	0	0	0	0	0	72
1345	04/27/1995 12:40:37	1	Regular	7	1.406	0.235	0.24	0.226	0.233	0.231	0.24	0	0	0	0	0	72
1346	04/27/1995 12:40:38	1	Regular	6	1.124	0.22	0.216	0.227	0.23	0.23	0	0	0	0	0	0	61
1347	04/27/1995 12:40:38	1	Regular	7	1.364	0.239	0.218	0.228	0.216	0.216	0.248	0	0	0	0	0	72
1348	04/27/1995 12:40:42	1	Regular	6	1.134	0.226	0.22	0.233	0.222	0.233	0	0	0	0	0	0	61
1349	04/27/1995 12:40:42	1	Regular	5	0.898	0.223	0.228	0.221	0.225	0	0	0	0	0	0	0	599
1350	04/27/1995 12:40:59	1	Regular	5	0.716	0.186	0.194	0.176	0.16	0	0	0	0	0	0	0	599
1351	04/27/1995 12:41:28	1	Regular	5	0.723	0.181	0.197	0.19	0.155	0	0	0	0	0	0	0	599
1352	04/28/1995 06:12:02	1	Regular	5	1.31	0.323	0.326	0.332	0.329	0	0	0	0	0	0	0	599
1353	04/28/1995 06:12:03	1	Regular	7	1.958	0.322	0.331	0.327	0.322	0.331	0.325	0	0	0	0	0	799
1354	04/28/1995 06:12:06	1	Regular	6	1.586	0.325	0.315	0.317	0.322	0.307	0	0	0	0	0	0	62
1355	04/28/1995 06:12:10	1	Regular	6	1.643	0.334	0.324	0.33	0.352	0.303	0	0	0	0	0	0	699
1356	04/28/1995 06:12:10	1	Regular	6	1.049	0.205	0.206	0.199	0.226	0.214	0	0	0	0	0	0	61
1357	04/28/1995 06:12:12	1	Regular	6	1.688	0.337	0.342	0.328	0.342	0.339	0	0	0	0	0	0	699
1358	04/28/1995 06:12:14	1	Regular	10	2.134	0.21	0.233	0.245	0.241	0.242	0.243	0.233	0.246	0.24	0	0	101
1359	04/28/1995 06:12:14	1	Regular	9	1.898	0.223	0.232	0.234	0.23	0.239	0.243	0.251	0.247	0	0	0	92
1360	04/28/1995 06:12:16	1	Regular	5	1.341	0.336	0.336	0.332	0.336	0	0	0	0	0	0	0	599
1361	04/28/1995 06:12:21	1	Regular	7	2.018	0.338	0.328	0.339	0.341	0.334	0.338	0	0	0	0	0	799
1362	04/28/1995 06:12:22	1	Regular	5	1.338	0.34	0.333	0.333	0.333	0	0	0	0	0	0	0	599
1363	04/28/1995 06:12:23	1	Regular	4	0.961	0.328	0.315	0.317	0	0	0	0	0	0	0	0	499
1364	04/28/1995 06:12:23	1	Regular	6	1.611	0.318	0.326	0.328	0.325	0.315	0	0	0	0	0	0	699
1365	04/28/1995 06:12:27	1	Regular	10	2.968	0.333	0.348	0.335	0.334	0.327	0.327	0.323	0.323	0.317	0	0	1099
1366	04/28/1995 06:12:28	1	Regular	6	1.663	0.331	0.338	0.328	0.338	0.328	0	0	0	0	0	0	699
1367	04/28/1995 06:12:34	1	Regular	6	1.709	0.34	0.339	0.338	0.346	0.346	0	0	0	0	0	0	699
1368	04/28/1995 06:12:36	1	Regular	6	1.683	0.345	0.335	0.324	0.35	0.329	0	0	0	0	0	0	699
1369	04/28/1995 06:12:36	1	Regular	5	1.337	0.339	0.328	0.336	0.334	0	0	0	0	0	0	0	599
1370	04/28/1995 06:12:40	1	Regular	5	1.367	0.343	0.342	0.343	0.34	0	0	0	0	0	0	0	599
1371	04/28/1995 06:12:40	1	Regular	6	1.678	0.341	0.336	0.336	0.335	0.329	0	0	0	0	0	0	699
1372	04/28/1995 06:12:40	1	Regular	6	1.662	0.336	0.33	0.335	0.328	0.333	0	0	0	0	0	0	699
1373	04/28/1995 06:12:46	1	Regular	5	1.386	0.35	0.343	0.347	0.347	0	0	0	0	0	0	0	599
1374	04/28/1995 06:12:48	1	Regular	5	1.356	0.346	0.34	0.335	0.335	0	0	0	0	0	0	0	599
1375	04/28/1995 06:12:48	1	Regular	6	1.712	0.337	0.34	0.329	0.331	0.374	0	0	0	0	0	0	699
1376	04/28/1995 06:12:50	1	Regular	5	1.385	0.344	0.347	0.348	0.345	0	0	0	0	0	0	0	599
1377	04/28/1995 06:12:53	1	Regular	6	1.711	0.353	0.339	0.345	0.334	0.34	0	0	0	0	0	0	699
1378	04/28/1995 06:12:53	1	Regular	6	1.709	0.332	0.339	0.345	0.356	0.337	0	0	0	0	0	0	699
1379	04/28/1995 06:12:58	1	Regular	5	1.377	0.34	0.343	0.345	0.349	0	0	0	0	0	0	0	599
1380	04/28/1995 06:13:01	1	Regular	7	1.266	0.206	0.211	0.203	0.216	0.216	0.213	0	0	0	0	0	72
1381	04/28/1995 06:13:03	1	Regular	5	1.401	0.349	0.347	0.348	0.356	0	0	0	0	0	0	0	599
1382	04/28/1995 06:13:05	1	Regular	7	1.383	0.232	0.224	0.225	0.232	0.228	0.243	0	0	0	0	0	72
1383	04/28/1995 06:13:06	1	Regular	6	1.201	0.239	0.242	0.239	0.242	0.239	0	0	0	0	0	0	61
1384	04/28/1995 06:13:09	1	Regular	6	1.137	0.227	0.219	0.226	0.237	0.228	0	0	0	0	0	0	61
1385	04/28/1995 06:13:10	1	Regular	5	1.393	0.349	0.336	0.359	0.349	0	0	0	0	0	0	0	599
1386	04/28/1995 06:13:10	1	Regular	8	1.718	0.244	0.265	0.22	0.239	0.249	0.249	0.252	0	0	0	0	899
1387	04/28/1995 06:13:14	1	Regular	6	1.629	0.316	0.332	0.33	0.328	0.323	0	0	0	0	0	0	699
1388	04/28/1995 06:13:14	1	Regular	7	1.947	0.327	0.32	0.326	0.327	0.324	0.322	0	0	0	0	0	799
1389	04/28/1995 06:13:17	1	Regular	5	1.398	0.346	0.349	0.351	0.352	0	0	0	0	0	0	0	599
1390	04/28/1995 06:13:18	1	Regular	6	1.61	0.322	0.326	0.323	0.31	0.328	0	0	0	0	0	0	699
1391	04/28/1995 06:13:20	1	Regular	4	1.018	0.341	0.34	0.337	0	0	0	0	0	0	0	0	499
1392	04/28/1995 06:13:20	1	Regular	6	1.625	0.337	0.309	0.328	0.328	0.322	0	0	0	0	0	0	699
1393	04/28/1995 06:13:20	1	Regular	6	1.66	0.329	0.342	0.333	0.334	0.323	0	0	0	0	0	0	699
1394	04/28/1995 06:13:24	1	Regular	6	1.643	0.331	0.335	0.326	0.328	0.323	0	0	0	0	0	0	699
1395	04/28/1995 06:13:25	1	Regular	6	1.691	0.346	0.33	0.343	0.332	0.34	0	0	0	0	0	0	699
1396	04/28/1995 06:13:30	1	Regular	6	1.686	0.343	0.342	0.337	0.337	0.327	0	0	0	0	0	0	699
1397	04/28/1995 06:13:30	1	Regular	5	1.35	0.337	0.338	0.339	0.335	0	0	0	0	0	0	0	599
1398	04/28/1995 06:13:31	1	Regular	6	1.654	0.328	0.331	0.334	0.33	0.331	0	0	0	0	0	0	699
1399	04/28/1995 06:13:32	1	Regular	6	1.671	0.335	0.336	0.328	0.325	0.347	0	0	0	0	0	0	699
1400	04/28/1995 06:13:36	1	Regular	5	1.339	0.331	0.334	0.338	0.336	0	0	0	0	0	0	0	599
1401	04/28/1995 06:13:37	1	Regular	5	1.363	0.343	0.342	0.342	0.336	0	0	0	0	0	0	0	599
1402	04/28/1995 06:13:41	1	Regular	5	1.371	0.348	0.346	0.338	0.339	0	0	0	0	0	0	0	599
1403	04/28/1995 06:13:44	1	Regular	5	1.348	0.346	0.329	0.336	0.338	0	0	0	0	0	0	0	599
1404	04/29/1995 11:30:11	5	Short	3	0.588	0.268	0.32	0	0	0	0	0	0	0	0	0	399
1406	04/29/1995 11:30:16	5	Short	3	0.575	0.295	0.28	0	0	0	0	0	0	0	0	0	31
1407	04/29/1995 11:30:19	5	Short	3	0.694	0.348	0.345	0	0	0	0	0	0	0	0	0	399
1408	04/29/1995 11:30:21	5	Short	3	0.625	0.314	0.311	0	0	0	0	0	0	0	0	0	31
1410	04/29/1995 11:30:29	5	Short	3	0.676	0.34	0.335	0	0	0	0	0	0	0	0	0	399
1411	04/29/1995 11:30:33	5	Short	3	0.673	0.344	0.329	0	0	0	0	0	0	0	0	0	399
1412	04/29/1995 11:30:38	5	Short	3	0.36	0.225	0.135	0	0	0	0	0	0	0	0	0	399
1413	04/29/1995 11:30:41	5	Short	3	0.367	0.219	0.148	0	0	0	0	0	0	0	0	0	399
1414	04/29/1995 11:30:48	5	Short	8	1.054	0.089	0.097	0.121	0.137	0.164	0.204	0.242	0	0	0	0	899
1415	04/29/1995 11:30:54	5	Short	4	0.383	0.146	0.119	0.118	0	0	0	0	0	0	0	0	499
1416	04/29/1995 11:30:58	5	Short	3	0.322	0.18	0.142	0	0	0	0	0	0	0	0	0	399
1417	04/29/1995 11:31:01	5	Short	4	0.517	0.184	0.15	0.183	0	0	0	0	0	0	0	0	499
1418	04/29/1995 11:31:04	5	Short	3	0.249	0.166	0.083	0	0	0	0	0	0	0	0	0	399
1419	04/29/1995 11:31:05	5	Short	3	0.292	0.181	0.111	0	0	0	0	0	0	0	0	0	399
1420	04/29/1995 11:31:09	5	Short	3	0.266	0.157	0.109	0	0	0	0	0	0	0	0	0	399
1421	04/29/1995 11:31:16	5	Short	6	1.011	0.105	0.127	0.133	0.19	0.457	0	0	0	0	0	0	699
1422	04/29/1995 11:31:20	5	Short	4	0.465	0.135	0.129	0.201	0	0	0	0	0	0	0	0	499
1423	04/29/1995 11:31:21	5	Short	4	0.352	0.041	0.163	0.149	0	0	0	0	0	0	0	0	499
1424	04/29/1995 11:31:32	5	Short	4	0.354	0.043	0.154	0.157	0	0	0	0	0	0	0	0	499
1425	04/29/1995 11:31:33	5	Short	3	0.329	0.202	0.127	0	0	0	0	0	0	0	0	0	399
1426	04/29/1995 11:31:40	5	Short	4	0.348	0.036	0.185	0.127	0	0	0	0	0	0	0	0	499
1427	04/29/1995 11:31:45	5	Short	9	1.324	0.041	0.144	0.117	0.139	0.178	0.248	0.242	0.215	0	0	0	999
1428	04/29/1995 11:31:47	5	Short	3	0.705	0.363	0.342	0	0	0	0	0	0	0	0	0	399
1429	04/29/1995 11:31:52	5	Short	4	0.352	0.039	0.169	0.144	0	0	0	0	0	0	0	0	499
1431	04/29/1995 11:31:54	5	Short	4	0.35	0.06	0.141	0.149	0	0	0	0	0	0	0	0	499
1432	04/29/1995 11:31:57	5	Short	9	1.426	0.049	0.152	0.129	0.156	0.211	0.273	0.241	0.216	0	0	0	999
1434	04/29/1995 11:32:02	5	Short	4	0.347	0.044	0.153	0.151	0	0	0	0	0	0	0	0	499
1435	04/29/1995 11:32:02	5	Short	4	0.336	0.047	0.134	0.155	0	0	0	0	0	0	0	0	499
1436	04/29/1995 11:32:05	5	Short	4	0.35	0.05	0.158	0.143	0	0	0	0	0	0	0	0	499
1437	04/29/1995 11:32:09	5	Short	9	1.333	0.045	0.13	0.126	0.149	0.174	0.257	0.24	0.211	0	0	0	999
1438	04/29/1995 11:32:12	5	Short	7	0.61	0.033	0.059	0.1	0.115	0.133	0.17	0	0	0	0	0	799
1439	04/29/1995 11:32:13	5	Short	4	0.697	0.252	0.228	0.217	0	0	0	0	0	0	0	0	499
1440	04/29/1995 11:32:22	5	Short	9	1.521	0.071	0.133	0.144	0.173	0.265	0.266	0.225	0.244	0	0	0	999
1441	04/29/1995 11:32:54	5	Short	4	0.354	0.048	0.146	0.161	0	0	0	0	0	0	0	0	499
1442	04/29/1995 11:32:57	5	Short	3	0.709	0.366	0.342	0	0	0	0	0	0	0	0	0	399
1443	04/29/1995 11:33:00	5	Short	4	0.342	0.043	0.155	0.145	0	0	0	0	0	0	0	0	499
1444	04/29/1995 11:33:21	5	Short	4	0.338	0.045	0.141	0.153	0	0	0	0	0	0	0	0	499
1445	04/29/1995 11:33:24	5	Short	4	0.352	0.048	0.151	0.152	0	0	0	0	0	0	0	0	499
1446	04/29/1995 11:34:21	5	Short	4	0.32	0.033	0.156	0.132	0	0	0	0	0	0	0	0	499
1447	04/29/1995 11:34:34	5	Short	4	0.334	0.033	0.161	0.14	0	0	0	0	0	0	0	0	499
1448	04/29/1995 11:30:04	5	Short	4	0.368	0.054	0.156	0.157	0	0	0	0	0	0	0	0	499
1449	04/29/1995 11:30:06	5	Short	3	0.156	0.07	0.086	0	0	0	0	0	0	0	0	0	399
1450	04/29/1995 11:30:06	5	Short	5	0.301	0.056	0.072	0.078	0.095	0	0	0	0	0	0	0	599
1451	04/29/1995 11:30:25	5	Short	4	0.361	0.047	0.138	0.177	0	0	0	0	0	0	0	0	499
1452	04/29/1995 11:30:31	5	Short	4	0.337	0.045	0.136	0.156	0	0	0	0	0	0	0	0	499
1453	04/29/1995 11:30:35	5	Short	4	0.36	0.034	0.149	0.176	0	0	0	0	0	0	0	0	499
1454	04/29/1995 11:30:43	5	Short	4	0.358	0.05	0.15	0.158	0	0	0	0	0	0	0	0	499
1455	04/29/1995 11:30:45	5	Short	4	0.395	0.049	0.195	0.152	0	0	0	0	0	0	0	0	499
1456	04/29/1995 11:30:48	5	Short	4	0.426	0.05	0.124	0.253	0	0	0	0	0	0	0	0	499
1457	04/29/1995 11:30:50	5	Short	4	0.355	0.038	0.156	0.162	0	0	0	0	0	0	0	0	499
1458	04/29/1995 11:30:50	5	Short	4	0.326	0.038	0.147	0.141	0	0	0	0	0	0	0	0	499
1459	04/29/1995 11:30:51	5	Short	4	0.389	0.062	0.163	0.165	0	0	0	0	0	0	0	0	499
1460	04/29/1995 11:30:52	5	Short	4	0.348	0.046	0.139	0.162	0	0	0	0	0	0	0	0	499
1461	04/29/1995 11:31:26	5	Short	4	0.34	0.039	0.15	0.15	0	0	0	0	0	0	0	0	499
1462	04/29/1995 11:31:27	5	Short	4	0.369	0.039	0.158	0.172	0	0	0	0	0	0	0	0	499
1463	04/29/1995 11:31:36	5	Short	4	0.353	0.049	0.13	0.174	0	0	0	0	0	0	0	0	499
1464	04/29/1995 11:31:53	5	Short	3	0.712	0.348	0.364	0	0	0	0	0	0	0	0	0	399
1465	04/29/1995 11:31:56	5	Short	3	0.713	0.37	0.343	0	0	0	0	0	0	0	0	0	399
1466	04/29/1995 11:31:59	5	Short	3	0.735	0.36	0.375	0	0	0	0	0	0	0	0	0	399
1467	04/29/1995 11:31:59	5	Short	3	0.689	0.35	0.339	0	0	0	0	0	0	0	0	0	399
1468	04/29/1995 11:32:04	5	Short	3	0.744	0.378	0.367	0	0	0	0	0	0	0	0	0	399
1469	04/29/1995 11:32:04	5	Short	3	0.671	0.342	0.329	0	0	0	0	0	0	0	0	0	31
1470	04/29/1995 11:30:02	5	Short	4	0.354	0.037	0.161	0.157	0	0	0	0	0	0	0	0	499
1471	04/29/1995 11:30:02	5	Short	4	0.337	0.038	0.128	0.171	0	0	0	0	0	0	0	0	499
1472	04/29/1995 11:30:11	5	Short	4	0.365	0.047	0.157	0.161	0	0	0	0	0	0	0	0	499
1473	04/29/1995 11:30:42	5	Short	8	1.261	0.11	0.135	0.139	0.166	0.236	0.273	0.201	0	0	0	0	899
1474	04/29/1995 11:31:30	5	Short	3	0.709	0.36	0.348	0	0	0	0	0	0	0	0	0	399
1475	04/29/1995 11:31:42	5	Short	4	0.322	0.034	0.16	0.128	0	0	0	0	0	0	0	0	499
1476	04/29/1995 11:31:43	5	Short	3	0.698	0.343	0.354	0	0	0	0	0	0	0	0	0	399
1477	04/29/1995 11:31:57	5	Short	3	0.74	0.362	0.378	0	0	0	0	0	0	0	0	0	399
1478	04/29/1995 11:31:59	5	Short	4	0.32	0.033	0.157	0.13	0	0	0	0	0	0	0	0	499
1479	04/29/1995 11:31:59	5	Short	3	0.73	0.369	0.361	0	0	0	0	0	0	0	0	0	399
1480	04/29/1995 11:32:02	5	Short	4	0.342	0.038	0.134	0.171	0	0	0	0	0	0	0	0	499
1481	04/29/1995 11:32:03	5	Short	4	0.317	0.039	0.149	0.129	0	0	0	0	0	0	0	0	499
1482	04/29/1995 11:32:04	5	Short	4	0.296	0.068	0.1	0.128	0	0	0	0	0	0	0	0	499
1483	04/29/1995 11:32:22	5	Short	3	0.629	0.355	0.274	0	0	0	0	0	0	0	0	0	399
1484	04/29/1995 11:32:26	5	Short	3	0.715	0.361	0.354	0	0	0	0	0	0	0	0	0	399
1485	04/29/1995 11:32:30	5	Short	3	0.735	0.378	0.357	0	0	0	0	0	0	0	0	0	399
1486	04/29/1995 11:32:39	5	Short	4	0.326	0.05	0.158	0.118	0	0	0	0	0	0	0	0	499
1487	04/29/1995 11:33:32	5	Short	3	0.689	0.342	0.348	0	0	0	0	0	0	0	0	0	399
1488	04/30/1995 10:26:01	5	Short	4	0.349	0.046	0.148	0.155	0	0	0	0	0	0	0	0	499
1489	04/30/1995 10:26:18	5	Short	4	0.362	0.039	0.161	0.162	0	0	0	0	0	0	0	0	499
1490	04/30/1995 10:26:20	5	Short	4	0.331	0.049	0.134	0.148	0	0	0	0	0	0	0	0	499
1491	04/30/1995 10:26:42	5	Short	4	0.368	0.044	0.159	0.165	0	0	0	0	0	0	0	0	499
1492	04/30/1995 10:26:57	5	Short	3	0.23	0.152	0.078	0	0	0	0	0	0	0	0	0	399
1493	04/30/1995 10:27:19	5	Short	4	0.368	0.047	0.16	0.161	0	0	0	0	0	0	0	0	499
1494	04/30/1995 10:27:21	5	Short	4	0.365	0.044	0.167	0.153	0	0	0	0	0	0	0	0	499
1495	04/30/1995 10:28:00	5	Short	4	0.371	0.049	0.172	0.149	0	0	0	0	0	0	0	0	499
1752	05/30/1995 12:57:03	1	Regular	5	0.977	0.238	0.246	0.241	0.252	0	0	0	0	0	0	0	599
1753	05/30/1995 12:57:27	1	Regular	6	1.73	0.347	0.357	0.347	0.349	0.332	0	0	0	0	0	0	699
1754	05/30/1995 12:57:27	1	Regular	6	1.615	0.322	0.317	0.326	0.333	0.318	0	0	0	0	0	0	699
1755	05/30/1995 12:57:25	1	Regular	8	1.513	0.206	0.205	0.207	0.213	0.216	0.228	0.237	0	0	0	0	899
1756	05/30/1995 12:57:07	1	Regular	7	1.618	0.271	0.266	0.275	0.271	0.267	0.269	0	0	0	0	0	71
1757	05/30/1995 12:57:30	1	Regular	7	1.403	0.225	0.226	0.228	0.23	0.244	0.251	0	0	0	0	0	72
1758	05/30/1995 12:57:34	1	Regular	6	1.748	0.347	0.353	0.35	0.352	0.347	0	0	0	0	0	0	699
1759	05/30/1995 12:58:29	1	Regular	8	1.687	0.237	0.235	0.239	0.243	0.247	0.236	0.252	0	0	0	0	899
1760	05/30/1995 12:57:12	1	Regular	6	1.314	0.268	0.265	0.258	0.267	0.255	0	0	0	0	0	0	62
1761	05/30/1995 12:57:35	1	Regular	8	1.755	0.246	0.242	0.249	0.254	0.254	0.253	0.258	0	0	0	0	899
1762	05/30/1995 12:57:37	1	Regular	7	1.149	0.183	0.183	0.187	0.19	0.199	0.206	0	0	0	0	0	72
1763	05/30/1995 12:57:15	1	Regular	6	1.551	0.31	0.313	0.316	0.301	0.312	0	0	0	0	0	0	62
1764	05/30/1995 12:57:44	1	Regular	12	1.927	0.165	0.169	0.156	0.156	0.131	0.182	0.179	0.187	0.198	0.194	0.209	121
1765	05/30/1995 12:57:45	1	Regular	5	1.153	0.315	0.31	0.318	0.21	0	0	0	0	0	0	0	599
1766	05/30/1995 12:57:17	1	Regular	6	1.753	0.351	0.347	0.352	0.352	0.351	0	0	0	0	0	0	699
1767	05/30/1995 12:57:49	1	Regular	8	1.351	0.18	0.184	0.188	0.194	0.196	0.206	0.204	0	0	0	0	899
1768	05/30/1995 12:57:54	1	Regular	7	2.004	0.339	0.338	0.334	0.332	0.335	0.327	0	0	0	0	0	799
1769	05/30/1995 12:57:20	1	Regular	5	1.303	0.333	0.322	0.331	0.319	0	0	0	0	0	0	0	599
1770	05/30/1995 12:57:54	1	Regular	6	1.654	0.331	0.333	0.328	0.333	0.329	0	0	0	0	0	0	699
1771	05/30/1995 12:58:01	1	Regular	5	0.742	0.187	0.173	0.197	0.186	0	0	0	0	0	0	0	599
1772	05/30/1995 12:57:25	1	Regular	7	1.28	0.205	0.207	0.213	0.216	0.218	0.221	0	0	0	0	0	72
1773	05/30/1995 12:57:59	1	Regular	6	1.712	0.344	0.344	0.343	0.341	0.34	0	0	0	0	0	0	699
1774	05/30/1995 12:58:16	1	Regular	6	1.717	0.348	0.344	0.338	0.346	0.342	0	0	0	0	0	0	699
1775	05/30/1995 12:57:30	1	Regular	8	1.581	0.217	0.218	0.226	0.228	0.229	0.231	0.231	0	0	0	0	899
1776	05/30/1995 12:58:08	1	Regular	6	1.681	0.341	0.335	0.338	0.329	0.337	0	0	0	0	0	0	699
1777	05/30/1995 12:58:28	1	Regular	9	1.879	0.235	0.226	0.234	0.242	0.227	0.238	0.235	0.242	0	0	0	92
1778	05/30/1995 12:57:35	1	Regular	13	2.969	0.245	0.246	0.248	0.245	0.249	0.249	0.246	0.249	0.248	0.249	0.246	131
1779	05/30/1995 12:58:11	1	Regular	6	0.98	0.181	0.19	0.202	0.2	0.206	0	0	0	0	0	0	61
1780	05/30/1995 12:57:44	1	Regular	8	1.269	0.171	0.173	0.18	0.178	0.181	0.198	0.188	0	0	0	0	899
1781	05/30/1995 12:58:16	1	Regular	7	2.057	0.34	0.344	0.342	0.344	0.345	0.343	0	0	0	0	0	799
1782	05/30/1995 12:57:49	1	Regular	9	1.475	0.176	0.182	0.181	0.183	0.187	0.188	0.185	0.195	0	0	0	91
1783	05/30/1995 12:58:26	1	Regular	7	1.401	0.237	0.242	0.242	0.233	0.241	0.207	0	0	0	0	0	799
1784	05/30/1995 12:57:53	1	Regular	8	1.263	0.177	0.171	0.175	0.181	0.187	0.177	0.194	0	0	0	0	899
1785	05/30/1995 12:59:11	1	Regular	7	1.209	0.199	0.2	0.195	0.198	0.203	0.215	0	0	0	0	0	72
1786	05/30/1995 12:57:57	1	Regular	8	1.283	0.173	0.179	0.175	0.184	0.186	0.183	0.203	0	0	0	0	899
1787	05/30/1995 12:59:23	1	Regular	10	2.215	0.235	0.24	0.242	0.248	0.242	0.243	0.248	0.244	0.273	0	0	101
1788	05/30/1995 12:58:01	1	Regular	8	1.294	0.17	0.172	0.176	0.188	0.192	0.182	0.214	0	0	0	0	899
1789	05/30/1995 12:59:33	1	Regular	7	1.86	0.314	0.31	0.309	0.31	0.311	0.306	0	0	0	0	0	799
1790	05/30/1995 12:58:04	1	Regular	8	1.3	0.169	0.178	0.183	0.185	0.193	0.19	0.203	0	0	0	0	899
1791	05/30/1995 12:59:39	1	Regular	5	1.577	0.319	0.311	0.311	0.635	0	0	0	0	0	0	0	599
1792	05/30/1995 12:58:08	1	Regular	7	2.055	0.343	0.345	0.342	0.34	0.345	0.34	0	0	0	0	0	799
1793	05/30/1995 12:58:10	1	Regular	8	0.802	0.081	0.094	0.097	0.112	0.119	0.109	0.189	0	0	0	0	899
1794	05/30/1995 12:58:14	1	Regular	9	1.546	0.182	0.189	0.181	0.194	0.188	0.204	0.202	0.207	0	0	0	91
1795	05/30/1995 12:58:20	1	Regular	7	1.194	0.18	0.202	0.199	0.204	0.206	0.202	0	0	0	0	0	72
1796	05/30/1995 12:58:22	1	Regular	9	1.75	0.226	0.224	0.214	0.217	0.221	0.209	0.223	0.216	0	0	0	999
1797	05/30/1995 12:58:24	1	Regular	8	1.481	0.197	0.205	0.205	0.214	0.214	0.214	0.231	0	0	0	0	899
1798	05/30/1995 12:58:34	1	Regular	8	1.364	0.201	0.189	0.189	0.187	0.196	0.203	0.2	0	0	0	0	899
1799	05/30/1995 12:58:37	1	Regular	5	0.773	0.186	0.194	0.199	0.195	0	0	0	0	0	0	0	599
1800	05/30/1995 12:58:41	1	Regular	5	0.803	0.199	0.199	0.205	0.201	0	0	0	0	0	0	0	599
1801	05/30/1995 12:58:46	1	Regular	8	1.576	0.223	0.218	0.222	0.217	0.234	0.227	0.234	0	0	0	0	899
1802	05/30/1995 12:58:50	1	Regular	5	1.032	0.261	0.245	0.263	0.263	0	0	0	0	0	0	0	599
1803	05/30/1995 12:58:56	1	Regular	8	2.149	0.311	0.307	0.311	0.307	0.302	0.305	0.306	0	0	0	0	899
1804	05/30/1995 12:59:04	1	Regular	7	1.925	0.329	0.324	0.325	0.322	0.315	0.309	0	0	0	0	0	799
1805	05/30/1995 12:59:07	1	Regular	7	1.187	0.196	0.186	0.187	0.208	0.193	0.216	0	0	0	0	0	72
1806	05/30/1995 12:59:10	1	Regular	8	1.433	0.197	0.2	0.202	0.199	0.206	0.212	0.217	0	0	0	0	899
1807	05/30/1995 12:59:15	1	Regular	5	0.812	0.202	0.205	0.207	0.198	0	0	0	0	0	0	0	599
1808	05/30/1995 12:59:19	1	Regular	7	1.293	0.216	0.202	0.222	0.209	0.219	0.225	0	0	0	0	0	72
1809	05/30/1995 12:59:24	1	Regular	7	1.448	0.242	0.238	0.238	0.245	0.244	0.242	0	0	0	0	0	799
1810	05/30/1995 12:59:28	1	Regular	6	1.317	0.266	0.26	0.264	0.27	0.256	0	0	0	0	0	0	62
1811	05/30/1995 12:59:33	1	Regular	7	1.849	0.322	0.308	0.312	0.298	0.308	0.303	0	0	0	0	0	799
1812	05/30/1995 12:59:38	1	Regular	7	1.896	0.328	0.313	0.317	0.311	0.314	0.313	0	0	0	0	0	799
1813	05/30/1995 13:00:01	1	Regular	6	1.665	0.331	0.33	0.33	0.341	0.332	0	0	0	0	0	0	699
1814	06/01/1995 07:54:02	1	Regular	6	1.558	0.317	0.316	0.31	0.313	0.303	0	0	0	0	0	0	62
1815	06/01/1995 07:54:04	1	Regular	8	1.46	0.207	0.209	0.198	0.212	0.207	0.638	0.203	0	0	0	0	899
1816	06/01/1995 07:54:07	1	Regular	7	1.236	0.199	0.201	0.207	0.207	0.211	0.21	0	0	0	0	0	72
1817	06/01/1995 07:54:12	1	Regular	5	1.018	0.156	0.195	0.336	0.331	0	0	0	0	0	0	0	599
1818	06/01/1995 07:54:05	1	Regular	9	1.705	0.196	0.207	0.211	0.209	0.215	0.217	0.214	0.236	0	0	0	999
1819	06/01/1995 07:54:07	1	Regular	8	1.417	0.195	0.19	0.193	0.207	0.204	0.214	0.214	0	0	0	0	899
1820	06/01/1995 07:54:12	1	Regular	8	1.54	0.196	0.21	0.208	0.228	0.21	0.216	0.272	0	0	0	0	899
1821	06/01/1995 07:54:10	1	Regular	6	1.208	0.244	0.234	0.239	0.245	0.247	0	0	0	0	0	0	61
1822	06/01/1995 07:54:11	1	Regular	8	1.465	0.201	0.204	0.208	0.208	0.208	0.219	0.219	0	0	0	0	899
1823	06/01/1995 07:54:15	1	Regular	8	1.494	0.207	0.209	0.212	0.213	0.214	0.223	0.217	0	0	0	0	899
1824	06/01/1995 07:54:14	1	Regular	7	1.476	0.246	0.244	0.248	0.244	0.246	0.248	0	0	0	0	0	71
1825	06/01/1995 07:54:14	1	Regular	10	2.152	0.232	0.252	0.24	0.241	0.24	0.238	0.244	0.245	0.24	0	0	101
1826	06/01/1995 07:54:46	1	Regular	10	2.254	0.243	0.253	0.246	0.246	0.251	0.252	0.256	0.251	0.256	0	0	101
1827	06/01/1995 07:54:16	1	Regular	6	1.116	0.219	0.222	0.217	0.227	0.232	0	0	0	0	0	0	61
1828	06/01/1995 07:54:20	1	Regular	10	2.156	0.23	0.238	0.238	0.237	0.238	0.24	0.243	0.244	0.247	0	0	101
1829	06/01/1995 07:54:18	1	Regular	8	1.829	0.26	0.258	0.262	0.26	0.265	0.257	0.267	0	0	0	0	899
1830	06/01/1995 07:54:24	1	Regular	4	1.002	0.339	0.328	0.335	0	0	0	0	0	0	0	0	499
1831	06/01/1995 07:54:21	1	Regular	9	1.996	0.242	0.247	0.246	0.25	0.251	0.252	0.25	0.257	0	0	0	92
1832	06/01/1995 07:54:26	1	Regular	7	1.555	0.262	0.25	0.26	0.261	0.26	0.261	0	0	0	0	0	71
1833	06/01/1995 07:54:24	1	Regular	5	1.014	0.25	0.257	0.259	0.25	0	0	0	0	0	0	0	599
1834	06/01/1995 07:54:34	1	Regular	8	1.405	0.186	0.192	0.195	0.194	0.207	0.218	0.214	0	0	0	0	899
1835	06/01/1995 07:54:26	1	Regular	7	1.555	0.251	0.257	0.26	0.256	0.261	0.27	0	0	0	0	0	71
1836	06/01/1995 07:54:38	1	Regular	7	1.24	0.196	0.201	0.207	0.204	0.216	0.216	0	0	0	0	0	72
1837	06/01/1995 07:54:32	1	Regular	7	1.912	0.32	0.329	0.318	0.31	0.324	0.311	0	0	0	0	0	799
1838	06/01/1995 07:54:42	1	Regular	7	1.345	0.225	0.213	0.223	0.228	0.227	0.228	0	0	0	0	0	72
1839	06/01/1995 07:54:34	1	Regular	8	1.404	0.193	0.191	0.201	0.198	0.202	0.207	0.212	0	0	0	0	899
1840	06/01/1995 07:54:46	1	Regular	8	1.766	0.246	0.248	0.253	0.252	0.253	0.253	0.261	0	0	0	0	899
1841	06/01/1995 07:54:38	1	Regular	5	0.805	0.193	0.197	0.201	0.214	0	0	0	0	0	0	0	599
1842	06/01/1995 07:54:54	1	Regular	7	1.85	0.314	0.308	0.308	0.304	0.304	0.312	0	0	0	0	0	799
1843	06/01/1995 07:54:42	1	Regular	5	0.792	0.193	0.195	0.198	0.205	0	0	0	0	0	0	0	599
1844	06/01/1995 07:55:06	1	Regular	7	1.913	0.32	0.325	0.317	0.319	0.317	0.316	0	0	0	0	0	799
1845	06/01/1995 07:54:46	1	Regular	3	2.974	1.498	1.476	0	0	0	0	0	0	0	0	0	399
1846	06/01/1995 07:54:53	1	Regular	7	1.904	0.317	0.31	0.311	0.326	0.336	0.304	0	0	0	0	0	799
1847	06/01/1995 07:54:59	1	Regular	7	1.905	0.319	0.321	0.326	0.314	0.317	0.309	0	0	0	0	0	799
1848	06/01/1995 07:55:05	1	Regular	4	0.985	0.33	0.326	0.329	0	0	0	0	0	0	0	0	499
1849	06/01/1995 07:55:15	1	Regular	6	1.664	0.332	0.338	0.335	0.337	0.322	0	0	0	0	0	0	699
1850	06/01/1995 07:58:04	1	Regular	5	0.816	0.189	0.211	0.205	0.21	0	0	0	0	0	0	0	599
1851	06/01/1995 07:58:12	1	Regular	7	1.273	0.202	0.202	0.209	0.218	0.214	0.226	0	0	0	0	0	72
1852	06/01/1995 07:58:08	1	Regular	7	0.68	0.097	0.11	0.121	0.134	0.126	0.092	0	0	0	0	0	799
1853	06/01/1995 07:58:17	1	Regular	7	1.47	0.233	0.243	0.244	0.244	0.252	0.256	0	0	0	0	0	71
1854	06/01/1995 07:58:13	1	Regular	7	1.349	0.225	0.223	0.218	0.231	0.217	0.236	0	0	0	0	0	72
1855	06/01/1995 07:58:17	1	Regular	9	1.955	0.238	0.24	0.247	0.244	0.238	0.251	0.246	0.252	0	0	0	92
1856	06/01/1995 07:58:22	1	Regular	6	1.318	0.262	0.258	0.26	0.27	0.269	0	0	0	0	0	0	62
1857	06/01/1995 07:58:28	1	Regular	6	1.653	0.328	0.336	0.333	0.331	0.327	0	0	0	0	0	0	699
1858	06/01/1995 10:18:06	1	Regular	7	1.642	0.278	0.272	0.274	0.264	0.275	0.278	0	0	0	0	0	71
1859	06/01/1995 10:18:07	1	Regular	7	1.618	0.274	0.272	0.27	0.275	0.267	0.261	0	0	0	0	0	71
1860	06/01/1995 10:18:35	1	Regular	7	1.529	0.263	0.256	0.252	0.257	0.248	0.253	0	0	0	0	0	71
1861	06/01/1995 10:18:40	1	Regular	7	0.663	0.099	0.101	0.114	0.112	0.113	0.123	0	0	0	0	0	799
1862	06/01/1995 10:18:11	1	Regular	9	0.867	0.096	0.098	0.113	0.12	0.111	0.106	0.108	0.115	0	0	0	999
1863	06/01/1995 10:18:12	1	Regular	7	1.638	0.281	0.265	0.275	0.274	0.273	0.271	0	0	0	0	0	71
1864	06/01/1995 10:18:40	1	Regular	8	1.873	0.261	0.27	0.272	0.268	0.268	0.269	0.265	0	0	0	0	899
1865	06/01/1995 10:18:17	1	Regular	8	1.959	0.284	0.286	0.28	0.276	0.275	0.276	0.28	0	0	0	0	899
1866	06/01/1995 10:18:22	1	Regular	8	1.995	0.287	0.289	0.281	0.284	0.274	0.281	0.299	0	0	0	0	899
1867	06/01/1995 10:18:22	1	Regular	9	2.206	0.285	0.287	0.277	0.279	0.272	0.271	0.268	0.269	0	0	0	92
1868	06/01/1995 10:18:29	1	Regular	8	0.785	0.076	0.104	0.125	0.119	0.125	0.116	0.12	0	0	0	0	899
1869	06/01/1995 10:18:29	1	Regular	6	1.408	0.285	0.281	0.28	0.282	0.28	0	0	0	0	0	0	62
1870	06/01/1995 10:18:35	1	Regular	9	2.262	0.289	0.303	0.286	0.278	0.28	0.279	0.281	0.267	0	0	0	92
1871	06/01/1995 10:18:34	1	Regular	9	2.244	0.281	0.294	0.285	0.287	0.271	0.28	0.269	0.277	0	0	0	92
1872	06/01/1995 10:18:40	1	Regular	9	2.31	0.299	0.303	0.29	0.289	0.281	0.278	0.282	0.289	0	0	0	92
1873	06/01/1995 10:18:40	1	Regular	8	1.976	0.288	0.28	0.283	0.287	0.274	0.285	0.278	0	0	0	0	899
1874	06/01/1995 10:18:46	1	Regular	8	1.942	0.236	0.284	0.286	0.285	0.287	0.284	0.279	0	0	0	0	899
1875	06/02/1995 10:40:02	1	Regular	7	1.23	0.203	0.198	0.203	0.204	0.211	0.211	0	0	0	0	0	72
1876	06/02/1995 10:40:02	1	Regular	5	0.819	0.207	0.196	0.207	0.21	0	0	0	0	0	0	0	599
1877	06/02/1995 10:40:09	1	Regular	7	1.194	0.185	0.198	0.192	0.205	0.204	0.211	0	0	0	0	0	72
1878	06/02/1995 10:40:05	1	Regular	5	0.778	0.185	0.197	0.197	0.199	0	0	0	0	0	0	0	599
1879	06/02/1995 10:40:09	1	Regular	6	1.015	0.207	0.194	0.195	0.199	0.221	0	0	0	0	0	0	61
1880	06/02/1995 10:40:09	1	Regular	8	1.503	0.205	0.206	0.207	0.222	0.22	0.207	0.236	0	0	0	0	899
1881	06/02/1995 10:40:20	1	Regular	5	0.947	0.236	0.24	0.231	0.239	0	0	0	0	0	0	0	599
1882	06/02/1995 10:40:18	1	Regular	5	0.833	0.198	0.217	0.213	0.205	0	0	0	0	0	0	0	599
1883	06/02/1995 10:40:29	1	Regular	7	1.66	0.28	0.28	0.264	0.277	0.276	0.283	0	0	0	0	0	71
1884	06/02/1995 10:40:24	1	Regular	7	1.36	0.22	0.233	0.22	0.228	0.233	0.228	0	0	0	0	0	72
1885	06/02/1995 10:41:03	1	Regular	7	1.596	0.263	0.266	0.267	0.269	0.272	0.258	0	0	0	0	0	71
1886	06/02/1995 10:40:29	1	Regular	8	1.796	0.25	0.264	0.246	0.263	0.257	0.268	0.247	0	0	0	0	899
1887	06/02/1995 10:40:32	1	Regular	7	1.215	0.19	0.2	0.207	0.2	0.205	0.212	0	0	0	0	0	72
1888	06/02/1995 10:40:36	1	Regular	5	0.816	0.193	0.209	0.206	0.208	0	0	0	0	0	0	0	599
1889	06/02/1995 10:40:41	1	Regular	5	0.801	0.186	0.208	0.205	0.202	0	0	0	0	0	0	0	599
1890	06/02/1995 10:40:42	1	Regular	7	1.188	0.176	0.193	0.194	0.202	0.205	0.217	0	0	0	0	0	72
1891	06/02/1995 10:40:45	1	Regular	6	0.999	0.191	0.195	0.2	0.202	0.211	0	0	0	0	0	0	61
1892	06/02/1995 10:40:48	1	Regular	5	0.797	0.194	0.197	0.206	0.201	0	0	0	0	0	0	0	599
1893	06/02/1995 10:40:52	1	Regular	7	1.233	0.197	0.198	0.199	0.204	0.221	0.214	0	0	0	0	0	72
1894	06/02/1995 10:40:54	1	Regular	7	1.475	0.239	0.247	0.239	0.238	0.255	0.257	0	0	0	0	0	71
1895	06/02/1995 10:41:02	1	Regular	6	1.544	0.313	0.307	0.304	0.31	0.31	0	0	0	0	0	0	62
1896	06/02/1995 10:48:02	1	Regular	5	0.855	0.208	0.212	0.221	0.213	0	0	0	0	0	0	0	599
1897	06/02/1995 10:48:30	1	Regular	6	1.674	0.334	0.342	0.338	0.321	0.338	0	0	0	0	0	0	699
1898	06/02/1995 10:50:11	1	Regular	4	0.621	0.187	0.227	0.207	0	0	0	0	0	0	0	0	499
1899	06/02/1995 10:48:09	1	Regular	8	1.759	0.244	0.247	0.253	0.249	0.253	0.255	0.258	0	0	0	0	899
1900	06/02/1995 10:48:37	1	Regular	7	2.023	0.332	0.347	0.339	0.335	0.334	0.337	0	0	0	0	0	799
1901	06/02/1995 10:48:18	1	Regular	6	1.591	0.317	0.322	0.318	0.318	0.316	0	0	0	0	0	0	62
1902	06/02/1995 10:48:42	1	Regular	6	1.704	0.35	0.345	0.335	0.338	0.334	0	0	0	0	0	0	699
1903	06/02/1995 10:48:24	1	Regular	6	1.638	0.328	0.326	0.329	0.324	0.33	0	0	0	0	0	0	699
1904	06/02/1995 10:48:49	1	Regular	6	1.72	0.35	0.343	0.348	0.342	0.336	0	0	0	0	0	0	699
1905	06/02/1995 10:48:30	1	Regular	7	2.065	0.347	0.353	0.342	0.345	0.344	0.334	0	0	0	0	0	799
1906	06/02/1995 10:49:27	1	Regular	5	0.705	0.167	0.185	0.168	0.186	0	0	0	0	0	0	0	599
1907	06/02/1995 10:48:36	1	Regular	6	1.702	0.339	0.343	0.343	0.336	0.34	0	0	0	0	0	0	699
1908	06/02/1995 10:49:30	1	Regular	7	1.143	0.191	0.173	0.187	0.194	0.197	0.201	0	0	0	0	0	72
1909	06/02/1995 10:48:41	1	Regular	5	1.37	0.343	0.34	0.344	0.344	0	0	0	0	0	0	0	599
1910	06/02/1995 10:49:34	1	Regular	5	0.689	0.17	0.173	0.164	0.182	0	0	0	0	0	0	0	599
1911	06/02/1995 10:48:49	1	Regular	8	2.343	0.338	0.34	0.34	0.332	0.332	0.328	0.332	0	0	0	0	899
1912	06/02/1995 10:49:46	1	Regular	5	0.733	0.173	0.176	0.186	0.198	0	0	0	0	0	0	0	599
1913	06/02/1995 10:48:55	1	Regular	6	1.721	0.346	0.348	0.344	0.34	0.343	0	0	0	0	0	0	699
1914	06/02/1995 10:50:06	1	Regular	9	1.95	0.282	0.22	0.241	0.243	0.238	0.236	0.245	0.246	0	0	0	999
1915	06/02/1995 10:49:10	1	Regular	8	1.085	0.133	0.155	0.145	0.149	0.152	0.159	0.192	0	0	0	0	81
1916	06/02/1995 10:50:11	1	Regular	3	0.484	0.229	0.256	0	0	0	0	0	0	0	0	0	399
1917	06/02/1995 10:49:19	1	Regular	9	1.421	0.163	0.169	0.172	0.171	0.169	0.188	0.179	0.21	0	0	0	91
1918	06/02/1995 10:50:17	1	Regular	8	1.962	0.288	0.272	0.285	0.271	0.282	0.271	0.291	0	0	0	0	899
1919	06/02/1995 10:49:23	1	Regular	5	0.679	0.154	0.175	0.166	0.184	0	0	0	0	0	0	0	599
1920	06/02/1995 10:49:26	1	Regular	9	1.558	0.204	0.179	0.183	0.196	0.189	0.207	0.2	0.201	0	0	0	91
1921	06/02/1995 10:49:30	1	Regular	5	0.701	0.16	0.178	0.174	0.188	0	0	0	0	0	0	0	599
1922	06/02/1995 10:49:34	1	Regular	8	1.306	0.174	0.182	0.179	0.208	0.182	0.183	0.198	0	0	0	0	899
1923	06/02/1995 10:49:37	1	Regular	5	0.684	0.173	0.167	0.165	0.178	0	0	0	0	0	0	0	599
1924	06/02/1995 10:49:42	1	Regular	5	0.677	0.165	0.177	0.163	0.172	0	0	0	0	0	0	0	599
1925	06/02/1995 10:49:45	1	Regular	9	1.573	0.178	0.189	0.191	0.186	0.198	0.203	0.215	0.214	0	0	0	91
1926	06/02/1995 10:49:50	1	Regular	5	0.718	0.173	0.183	0.177	0.185	0	0	0	0	0	0	0	599
1927	06/02/1995 10:49:54	1	Regular	8	1.347	0.179	0.179	0.204	0.184	0.198	0.204	0.199	0	0	0	0	899
1928	06/02/1995 10:50:05	1	Regular	10	2.272	0.242	0.263	0.257	0.248	0.256	0.243	0.25	0.253	0.26	0	0	101
1929	06/02/1995 10:50:12	1	Regular	8	1.807	0.262	0.251	0.253	0.252	0.27	0.258	0.26	0	0	0	0	899
1930	06/02/1995 10:50:17	1	Regular	11	2.639	0.274	0.27	0.273	0.272	0.255	0.255	0.276	0.226	0.266	0.271	0	111
1931	06/02/1995 10:50:24	1	Regular	10	2.559	0.296	0.287	0.289	0.285	0.287	0.277	0.279	0.284	0.276	0	0	1099
1932	06/02/1995 10:50:58	1	Regular	5	0.61	0.166	0.173	0.138	0.134	0	0	0	0	0	0	0	599
1933	06/02/1995 11:02:04	1	Regular	5	0.819	0.197	0.209	0.206	0.207	0	0	0	0	0	0	0	599
1934	06/02/1995 11:02:08	1	Regular	5	0.827	0.2	0.208	0.211	0.209	0	0	0	0	0	0	0	599
1935	06/02/1995 11:02:08	1	Regular	7	1.196	0.188	0.191	0.198	0.201	0.205	0.214	0	0	0	0	0	72
1936	06/02/1995 11:02:28	1	Regular	5	0.845	0.204	0.207	0.218	0.216	0	0	0	0	0	0	0	599
1937	06/02/1995 11:02:16	1	Regular	6	1.047	0.199	0.21	0.205	0.215	0.219	0	0	0	0	0	0	61
1938	06/02/1995 11:02:42	1	Regular	8	1.777	0.254	0.249	0.252	0.256	0.253	0.255	0.258	0	0	0	0	899
1939	06/02/1995 11:02:20	1	Regular	5	0.831	0.198	0.212	0.213	0.207	0	0	0	0	0	0	0	599
1940	06/02/1995 11:02:53	1	Regular	8	2.223	0.323	0.321	0.316	0.314	0.315	0.312	0.322	0	0	0	0	899
1941	06/02/1995 11:02:23	1	Regular	7	1.23	0.201	0.194	0.196	0.211	0.213	0.217	0	0	0	0	0	72
1942	06/02/1995 11:02:27	1	Regular	7	1.244	0.191	0.197	0.204	0.21	0.212	0.23	0	0	0	0	0	72
1943	06/02/1995 11:02:36	1	Regular	7	1.416	0.23	0.226	0.236	0.239	0.24	0.243	0	0	0	0	0	72
1944	06/02/1995 11:02:40	1	Regular	9	1.912	0.219	0.234	0.243	0.236	0.239	0.253	0.238	0.25	0	0	0	92
1945	06/02/1995 11:02:53	1	Regular	7	1.921	0.323	0.308	0.321	0.325	0.325	0.319	0	0	0	0	0	799
1946	06/02/1995 11:02:59	1	Regular	6	1.632	0.331	0.332	0.32	0.327	0.323	0	0	0	0	0	0	699
1947	01/06/1987 13:06:05	1	Regular	5	0.731	0.188	0.197	0.186	0.16	0	0	0	0	0	0	0	599
1948	01/06/1987 13:09:06	1	Regular	7	1.709	0.291	0.285	0.285	0.236	0.278	0.334	0	0	0	0	0	799
1949	01/06/1987 13:09:30	1	Regular	8	1.526	0.226	0.216	0.214	0.215	0.218	0.202	0.235	0	0	0	0	899
1950	01/06/1987 13:06:16	1	Regular	3	0.333	0.179	0.154	0	0	0	0	0	0	0	0	0	399
1951	01/06/1987 13:09:11	1	Regular	7	1.739	0.293	0.284	0.291	0.286	0.295	0.29	0	0	0	0	0	71
1952	01/06/1987 13:09:38	1	Regular	9	1.449	0.17	0.179	0.171	0.173	0.179	0.18	0.195	0.202	0	0	0	91
1953	01/06/1987 13:06:20	1	Regular	5	0.746	0.186	0.204	0.188	0.168	0	0	0	0	0	0	0	599
1954	01/06/1987 13:09:29	1	Regular	9	1.545	0.18	0.181	0.18	0.183	0.19	0.197	0.203	0.23	0	0	0	91
1955	01/06/1987 13:09:46	1	Regular	8	1.281	0.178	0.176	0.178	0.176	0.176	0.199	0.199	0	0	0	0	899
1956	01/06/1987 13:06:24	1	Regular	6	0.973	0.245	0.198	0.194	0.185	0.152	0	0	0	0	0	0	699
1957	01/06/1987 13:09:32	1	Regular	7	1.838	0.299	0.291	0.305	0.301	0.292	0.35	0	0	0	0	0	799
1958	01/06/1987 13:06:36	1	Regular	5	0.761	0.197	0.149	0.243	0.172	0	0	0	0	0	0	0	599
1959	01/06/1987 13:09:38	1	Regular	8	1.864	0.267	0.267	0.301	0.235	0.258	0.268	0.268	0	0	0	0	899
1960	01/06/1987 13:07:32	1	Regular	5	0.779	0.202	0.213	0.192	0.171	0	0	0	0	0	0	0	599
1961	01/06/1987 13:09:45	1	Regular	6	1.237	0.247	0.245	0.248	0.244	0.253	0	0	0	0	0	0	699
1962	01/06/1987 13:07:40	1	Regular	5	0.804	0.214	0.206	0.208	0.176	0	0	0	0	0	0	0	599
1963	01/06/1987 13:08:11	1	Regular	4	0.327	0.113	0.109	0.104	0	0	0	0	0	0	0	0	499
1964	01/06/1987 13:08:22	1	Regular	5	0.471	0.124	0.119	0.111	0.116	0	0	0	0	0	0	0	599
1965	01/06/1987 13:08:42	1	Regular	7	1.625	0.274	0.272	0.27	0.284	0.271	0.254	0	0	0	0	0	71
1966	01/06/1987 13:08:45	1	Regular	5	1.039	0.251	0.265	0.247	0.277	0	0	0	0	0	0	0	599
1967	01/06/1987 13:09:04	1	Regular	4	0.312	0.108	0.106	0.098	0	0	0	0	0	0	0	0	499
1968	01/06/1987 13:09:05	1	Regular	8	1.977	0.284	0.287	0.283	0.289	0.276	0.274	0.283	0	0	0	0	899
1969	01/06/1987 13:09:08	1	Regular	5	0.447	0.114	0.108	0.108	0.118	0	0	0	0	0	0	0	599
1970	01/06/1987 13:09:11	1	Regular	8	1.979	0.293	0.291	0.276	0.286	0.28	0.28	0.274	0	0	0	0	899
1971	01/06/1987 13:09:16	1	Regular	7	1.647	0.29	0.283	0.28	0.26	0.265	0.269	0	0	0	0	0	71
1972	01/06/1987 13:09:21	1	Regular	8	1.368	0.187	0.189	0.187	0.195	0.197	0.203	0.21	0	0	0	0	899
1973	01/06/1987 13:09:25	1	Regular	8	1.333	0.181	0.177	0.181	0.185	0.194	0.203	0.212	0	0	0	0	899
1974	01/06/1987 13:09:28	1	Regular	6	1.341	0.261	0.27	0.261	0.268	0.281	0	0	0	0	0	0	62
1975	01/06/1987 13:09:32	1	Regular	9	2.034	0.246	0.263	0.258	0.253	0.257	0.25	0.245	0.262	0	0	0	92
1976	01/06/1987 13:09:37	1	Regular	8	1.874	0.277	0.266	0.269	0.269	0.27	0.264	0.259	0	0	0	0	899
1977	01/06/1987 13:09:42	1	Regular	8	1.249	0.171	0.174	0.175	0.178	0.18	0.183	0.189	0	0	0	0	899
1978	01/06/1987 13:09:45	1	Regular	7	1.715	0.296	0.277	0.291	0.283	0.286	0.283	0	0	0	0	0	71
1979	01/06/1987 13:09:49	1	Regular	7	1.698	0.293	0.293	0.282	0.277	0.261	0.293	0	0	0	0	0	71
1980	01/06/1987 13:09:52	1	Regular	8	1.572	0.243	0.224	0.214	0.219	0.226	0.22	0.226	0	0	0	0	899
1981	01/06/1987 13:09:59	1	Regular	9	1.484	0.167	0.179	0.167	0.189	0.186	0.198	0.186	0.212	0	0	0	91
1982	01/06/1987 13:10:04	1	Regular	7	1.063	0.177	0.166	0.172	0.174	0.184	0.192	0	0	0	0	0	72
1983	01/06/1987 13:10:08	1	Regular	6	0.913	0.173	0.168	0.177	0.173	0.222	0	0	0	0	0	0	61
1984	01/06/1987 07:05:01	1	Regular	7	1.631	0.274	0.276	0.276	0.283	0.252	0.27	0	0	0	0	0	71
1985	01/06/1987 07:05:11	1	Regular	7	1.621	0.272	0.274	0.266	0.276	0.272	0.262	0	0	0	0	0	71
1986	01/06/1987 07:05:11	1	Regular	4	0.747	0.248	0.251	0.248	0	0	0	0	0	0	0	0	499
1988	01/06/1987 07:06:15	1	Regular	5	0.757	0.191	0.194	0.183	0.189	0	0	0	0	0	0	0	599
1989	01/06/1987 07:06:16	1	Regular	6	1.061	0.209	0.212	0.207	0.218	0.216	0	0	0	0	0	0	61
1990	01/06/1987 07:05:07	1	Regular	6	1.277	0.246	0.265	0.253	0.27	0.242	0	0	0	0	0	0	62
1991	01/06/1987 07:05:16	1	Regular	6	1.397	0.287	0.279	0.286	0.266	0.279	0	0	0	0	0	0	62
1992	01/06/1987 07:05:17	1	Regular	5	1.062	0.268	0.265	0.258	0.272	0	0	0	0	0	0	0	599
1993	01/06/1987 07:06:15	1	Regular	5	0.767	0.196	0.204	0.192	0.175	0	0	0	0	0	0	0	599
1994	01/06/1987 07:05:09	1	Regular	9	1.514	0.168	0.182	0.174	0.177	0.188	0.205	0.194	0.225	0	0	0	91
1995	01/06/1987 07:05:38	1	Regular	5	0.75	0.193	0.201	0.187	0.169	0	0	0	0	0	0	0	599
1996	01/06/1987 07:05:54	1	Regular	7	1.253	0.2	0.205	0.206	0.212	0.212	0.218	0	0	0	0	0	72
1997	01/06/1987 07:06:20	1	Regular	5	0.855	0.209	0.22	0.212	0.213	0	0	0	0	0	0	0	599
1998	01/06/1987 07:05:14	1	Regular	8	1.69	0.24	0.238	0.242	0.236	0.251	0.23	0.254	0	0	0	0	899
1999	01/06/1987 07:05:47	1	Regular	5	0.781	0.205	0.209	0.209	0.159	0	0	0	0	0	0	0	599
2000	01/06/1987 07:05:57	1	Regular	10	2.21	0.235	0.24	0.253	0.24	0.251	0.248	0.249	0.249	0.246	0	0	101
2001	01/06/1987 07:08:18	1	Regular	5	1.173	0.285	0.284	0.302	0.302	0	0	0	0	0	0	0	599
2002	01/06/1987 07:05:16	1	Regular	7	1.603	0.267	0.265	0.266	0.268	0.268	0.269	0	0	0	0	0	71
2003	01/06/1987 07:05:53	1	Regular	6	1.297	0.255	0.257	0.256	0.265	0.264	0	0	0	0	0	0	62
2004	01/06/1987 07:06:08	1	Regular	6	1.035	0.192	0.198	0.21	0.21	0.225	0	0	0	0	0	0	61
2005	01/06/1987 07:05:19	1	Regular	8	1.768	0.25	0.248	0.256	0.252	0.258	0.256	0.248	0	0	0	0	899
2006	01/06/1987 07:06:06	1	Regular	7	1.266	0.196	0.197	0.209	0.225	0.221	0.219	0	0	0	0	0	72
2007	01/06/1987 07:06:14	1	Regular	6	1.049	0.215	0.189	0.211	0.214	0.219	0	0	0	0	0	0	61
2008	01/06/1987 07:05:37	1	Regular	8	1.521	0.212	0.205	0.205	0.214	0.212	0.212	0.261	0	0	0	0	899
2009	01/06/1987 07:06:12	1	Regular	7	1.247	0.196	0.205	0.203	0.216	0.217	0.211	0	0	0	0	0	72
2010	01/06/1987 07:06:19	1	Regular	6	1.065	0.199	0.205	0.21	0.223	0.229	0	0	0	0	0	0	61
2011	01/06/1987 07:05:40	1	Regular	5	0.804	0.192	0.203	0.207	0.202	0	0	0	0	0	0	0	599
2012	01/06/1987 07:06:15	1	Regular	6	1.113	0.215	0.206	0.218	0.217	0.255	0	0	0	0	0	0	61
2013	01/06/1987 07:06:22	1	Regular	6	1.023	0.199	0.199	0.206	0.208	0.212	0	0	0	0	0	0	61
2014	01/06/1987 07:05:43	1	Regular	6	1.012	0.199	0.19	0.214	0.202	0.207	0	0	0	0	0	0	61
2015	01/06/1987 07:06:18	1	Regular	5	0.814	0.211	0.201	0.207	0.195	0	0	0	0	0	0	0	599
2016	01/06/1987 07:07:23	1	Regular	10	2.123	0.226	0.235	0.232	0.241	0.231	0.242	0.239	0.233	0.243	0	0	101
2017	01/06/1987 07:05:46	1	Regular	7	1.167	0.199	0.194	0.173	0.193	0.202	0.207	0	0	0	0	0	72
2018	01/06/1987 07:06:22	1	Regular	5	0.834	0.201	0.214	0.207	0.211	0	0	0	0	0	0	0	599
2019	01/06/1987 07:07:49	1	Regular	7	1.479	0.251	0.239	0.249	0.247	0.251	0.244	0	0	0	0	0	71
2020	01/06/1987 07:05:49	1	Regular	5	1.078	0.27	0.273	0.272	0.264	0	0	0	0	0	0	0	599
2021	01/06/1987 07:06:24	1	Regular	5	0.84	0.2	0.22	0.203	0.217	0	0	0	0	0	0	0	599
2022	01/06/1987 07:07:56	1	Regular	7	1.218	0.199	0.2	0.207	0.201	0.207	0.204	0	0	0	0	0	72
2023	01/06/1987 07:05:51	1	Regular	5	1.213	0.293	0.296	0.303	0.32	0	0	0	0	0	0	0	599
2024	01/06/1987 07:06:27	1	Regular	7	1.445	0.236	0.231	0.24	0.239	0.236	0.263	0	0	0	0	0	72
2025	01/06/1987 07:08:17	1	Regular	4	0.796	0.269	0.266	0.261	0	0	0	0	0	0	0	0	499
2026	01/06/1987 07:05:57	1	Regular	8	1.483	0.215	0.206	0.209	0.203	0.213	0.214	0.222	0	0	0	0	899
2027	01/06/1987 07:06:59	1	Regular	5	1.13	0.292	0.29	0.289	0.26	0	0	0	0	0	0	0	599
2028	01/06/1987 07:08:24	1	Regular	5	0.841	0.204	0.206	0.215	0.215	0	0	0	0	0	0	0	599
2029	01/06/1987 07:06:02	1	Regular	11	2.437	0.242	0.229	0.23	0.246	0.229	0.239	0.237	0.249	0.248	0.287	0	111
2030	01/06/1987 07:07:05	1	Regular	6	1.456	0.297	0.296	0.283	0.295	0.285	0	0	0	0	0	0	62
2031	01/06/1987 07:06:06	1	Regular	7	1.217	0.196	0.198	0.199	0.21	0.21	0.204	0	0	0	0	0	72
2032	01/06/1987 07:07:12	1	Regular	6	1.949	0.293	0.309	0.303	0.293	0.752	0	0	0	0	0	0	699
2033	01/06/1987 07:06:10	1	Regular	5	0.816	0.195	0.211	0.198	0.213	0	0	0	0	0	0	0	599
2034	01/06/1987 07:07:23	1	Regular	6	1.258	0.257	0.249	0.26	0.237	0.254	0	0	0	0	0	0	62
2035	01/06/1987 07:06:14	1	Regular	5	0.806	0.205	0.204	0.198	0.2	0	0	0	0	0	0	0	599
2036	01/06/1987 07:07:30	1	Regular	5	0.802	0.193	0.203	0.203	0.204	0	0	0	0	0	0	0	599
2037	01/06/1987 07:06:18	1	Regular	5	0.839	0.206	0.209	0.22	0.204	0	0	0	0	0	0	0	599
2038	01/06/1987 07:07:48	1	Regular	5	0.817	0.192	0.204	0.22	0.2	0	0	0	0	0	0	0	599
2039	01/06/1987 07:06:22	1	Regular	5	0.779	0.208	0.218	0.18	0.172	0	0	0	0	0	0	0	599
2040	01/06/1987 07:07:56	1	Regular	7	1.607	0.277	0.269	0.265	0.272	0.261	0.263	0	0	0	0	0	71
2041	01/06/1987 07:06:24	1	Regular	6	1.059	0.213	0.208	0.207	0.221	0.211	0	0	0	0	0	0	61
2042	01/06/1987 07:08:00	1	Regular	6	1.043	0.202	0.203	0.21	0.213	0.216	0	0	0	0	0	0	61
2043	01/06/1987 07:06:26	1	Regular	5	0.901	0.219	0.223	0.23	0.229	0	0	0	0	0	0	0	599
2044	01/06/1987 07:08:17	1	Regular	9	2.216	0.272	0.285	0.285	0.279	0.282	0.27	0.275	0.269	0	0	0	92
2045	01/06/1987 07:06:29	1	Regular	6	1.06	0.204	0.207	0.214	0.214	0.221	0	0	0	0	0	0	61
2046	01/06/1987 07:08:23	1	Regular	6	1.406	0.285	0.276	0.289	0.277	0.279	0	0	0	0	0	0	62
2047	01/06/1987 07:06:33	1	Regular	5	0.834	0.209	0.21	0.212	0.203	0	0	0	0	0	0	0	599
2048	01/06/1987 07:08:31	1	Regular	8	2.025	0.294	0.283	0.301	0.287	0.295	0.288	0.277	0	0	0	0	899
2049	01/06/1987 07:06:43	1	Regular	7	1.307	0.211	0.215	0.217	0.215	0.222	0.228	0	0	0	0	0	72
2050	01/06/1987 07:06:48	1	Regular	5	0.862	0.212	0.214	0.231	0.205	0	0	0	0	0	0	0	599
2051	01/06/1987 07:06:59	1	Regular	5	1.088	0.269	0.27	0.279	0.27	0	0	0	0	0	0	0	599
2052	01/06/1987 07:07:01	1	Regular	5	0.662	0.179	0.179	0.16	0.144	0	0	0	0	0	0	0	599
2053	01/06/1987 07:07:05	1	Regular	7	1.714	0.285	0.286	0.293	0.289	0.274	0.287	0	0	0	0	0	71
2054	01/06/1987 07:07:11	1	Regular	7	1.442	0.292	0.284	0.181	0.116	0.287	0.282	0	0	0	0	0	799
2055	01/06/1987 07:07:16	1	Regular	8	2.018	0.267	0.297	0.296	0.289	0.283	0.277	0.308	0	0	0	0	899
2056	01/06/1987 07:07:19	1	Regular	7	1.329	0.227	0.217	0.22	0.218	0.224	0.222	0	0	0	0	0	72
2057	01/06/1987 07:07:22	1	Regular	8	1.963	0.25	0.244	0.266	0.263	0.25	0.27	0.42	0	0	0	0	899
2058	01/06/1987 07:07:26	1	Regular	8	1.243	0.154	0.167	0.176	0.177	0.188	0.189	0.193	0	0	0	0	81
2059	01/06/1987 07:07:32	1	Regular	6	0.891	0.167	0.172	0.178	0.185	0.19	0	0	0	0	0	0	61
2060	01/06/1987 07:07:36	1	Regular	6	0.987	0.185	0.193	0.202	0.202	0.205	0	0	0	0	0	0	61
2061	01/06/1987 07:07:47	1	Regular	9	2.043	0.247	0.261	0.259	0.254	0.252	0.259	0.255	0.256	0	0	0	92
2062	01/06/1987 07:07:51	1	Regular	5	0.795	0.195	0.202	0.198	0.2	0	0	0	0	0	0	0	599
2063	01/06/1987 07:07:54	1	Regular	5	0.883	0.215	0.224	0.22	0.225	0	0	0	0	0	0	0	599
2064	01/06/1987 07:07:58	1	Regular	9	1.504	0.174	0.174	0.185	0.188	0.194	0.196	0.195	0.197	0	0	0	91
2065	01/06/1987 07:08:01	1	Regular	10	1.772	0.183	0.184	0.193	0.19	0.198	0.198	0.197	0.193	0.236	0	0	1099
2066	01/06/1987 07:08:04	1	Regular	5	0.848	0.204	0.211	0.215	0.218	0	0	0	0	0	0	0	599
2067	01/06/1987 07:08:08	1	Regular	11	2.777	0.28	0.276	0.272	0.278	0.287	0.285	0.274	0.282	0.271	0.271	0	111
2068	01/06/1987 07:08:13	1	Regular	6	1.437	0.286	0.295	0.292	0.276	0.287	0	0	0	0	0	0	62
2069	01/06/1987 07:08:16	1	Regular	6	1.4	0.279	0.287	0.278	0.27	0.286	0	0	0	0	0	0	62
2070	01/06/1987 07:08:22	1	Regular	5	1.127	0.282	0.289	0.272	0.285	0	0	0	0	0	0	0	599
2071	01/06/1987 07:08:27	1	Regular	6	1.397	0.273	0.29	0.279	0.282	0.272	0	0	0	0	0	0	62
2072	01/06/1987 07:08:29	1	Regular	8	1.992	0.288	0.289	0.282	0.285	0.286	0.275	0.287	0	0	0	0	899
2073	01/06/1987 08:00:04	1	Regular	9	1.46	0.164	0.176	0.172	0.168	0.19	0.197	0.196	0.197	0	0	0	91
2074	01/06/1987 08:00:37	1	Regular	6	1.078	0.206	0.206	0.21	0.226	0.23	0	0	0	0	0	0	61
2075	01/06/1987 08:02:03	1	Regular	8	1.659	0.22	0.209	0.189	0.249	0.229	0.231	0.331	0	0	0	0	899
2076	01/06/1987 08:00:07	1	Regular	5	0.735	0.184	0.178	0.191	0.182	0	0	0	0	0	0	0	599
2077	01/06/1987 08:00:49	1	Regular	8	1.7	0.234	0.236	0.244	0.243	0.244	0.241	0.258	0	0	0	0	899
2078	01/06/1987 08:00:11	1	Regular	5	0.738	0.172	0.187	0.185	0.195	0	0	0	0	0	0	0	599
2079	01/06/1987 08:02:00	1	Regular	6	1.377	0.275	0.275	0.281	0.267	0.28	0	0	0	0	0	0	62
2080	01/06/1987 08:00:15	1	Regular	5	0.739	0.177	0.185	0.189	0.188	0	0	0	0	0	0	0	599
2081	01/06/1987 08:02:03	1	Regular	8	1.512	0.201	0.203	0.203	0.21	0.208	0.21	0.279	0	0	0	0	899
2082	01/06/1987 08:00:19	1	Regular	7	1.287	0.203	0.202	0.213	0.225	0.224	0.221	0	0	0	0	0	72
2083	01/06/1987 08:02:08	1	Regular	8	1.529	0.212	0.217	0.213	0.217	0.219	0.228	0.223	0	0	0	0	899
2084	01/06/1987 08:00:27	1	Regular	7	1.435	0.231	0.24	0.249	0.234	0.248	0.234	0	0	0	0	0	799
2085	01/06/1987 08:02:13	1	Regular	8	1.287	0.178	0.174	0.178	0.183	0.188	0.194	0.19	0	0	0	0	899
2087	01/06/1987 08:00:37	1	Regular	7	1.347	0.215	0.219	0.213	0.229	0.245	0.226	0	0	0	0	0	72
2088	01/06/1987 08:02:25	1	Regular	4	0.61	0.197	0.2	0.213	0	0	0	0	0	0	0	0	499
2089	01/06/1987 08:00:43	1	Regular	8	1.574	0.22	0.224	0.222	0.226	0.226	0.225	0.23	0	0	0	0	899
2090	01/06/1987 08:00:49	1	Regular	8	1.68	0.24	0.23	0.237	0.244	0.243	0.244	0.239	0	0	0	0	899
2091	01/06/1987 08:00:55	1	Regular	6	1.287	0.258	0.257	0.259	0.257	0.256	0	0	0	0	0	0	62
2092	01/06/1987 08:01:08	1	Regular	7	1.263	0.21	0.205	0.206	0.214	0.209	0.22	0	0	0	0	0	72
2093	01/06/1987 08:01:13	1	Regular	5	0.844	0.207	0.213	0.208	0.216	0	0	0	0	0	0	0	599
2094	01/06/1987 08:01:31	1	Regular	5	1.589	0.39	0.401	0.401	0.397	0	0	0	0	0	0	0	599
2095	01/06/1987 08:01:42	1	Regular	7	1.25	0.203	0.2	0.205	0.202	0.22	0.221	0	0	0	0	0	72
2096	01/06/1987 08:01:47	1	Regular	7	1.231	0.204	0.196	0.199	0.201	0.212	0.219	0	0	0	0	0	72
2097	01/06/1987 08:01:57	1	Regular	8	1.475	0.204	0.208	0.203	0.21	0.211	0.214	0.226	0	0	0	0	899
2098	01/06/1987 08:02:02	1	Regular	5	0.864	0.214	0.222	0.218	0.212	0	0	0	0	0	0	0	599
2099	01/06/1987 08:02:07	1	Regular	7	1.293	0.219	0.241	0.186	0.217	0.214	0.216	0	0	0	0	0	799
2100	01/06/1987 08:02:12	1	Regular	8	1.609	0.228	0.225	0.228	0.228	0.229	0.236	0.234	0	0	0	0	899
2101	01/06/1987 08:02:18	1	Regular	5	0.728	0.177	0.175	0.19	0.187	0	0	0	0	0	0	0	599
2102	01/06/1987 08:02:24	1	Regular	4	0.56	0.189	0.184	0.186	0	0	0	0	0	0	0	0	499
2103	01/06/1987 08:02:33	1	Regular	7	1.259	0.191	0.206	0.201	0.218	0.219	0.225	0	0	0	0	0	72
2104	01/06/1987 09:08:00	1	Regular	8	1.185	0.15	0.162	0.156	0.166	0.171	0.185	0.195	0	0	0	0	81
2105	01/06/1987 09:08:15	1	Regular	6	0.852	0.156	0.162	0.17	0.175	0.19	0	0	0	0	0	0	61
2106	01/06/1987 09:08:53	1	Regular	6	1.447	0.295	0.287	0.28	0.304	0.282	0	0	0	0	0	0	62
2107	01/06/1987 09:08:54	1	Regular	4	0.807	0.265	0.273	0.27	0	0	0	0	0	0	0	0	499
2108	01/06/1987 09:08:07	1	Regular	8	1.146	0.152	0.149	0.156	0.155	0.166	0.184	0.184	0	0	0	0	81
2109	01/06/1987 09:08:53	1	Regular	9	2.274	0.296	0.289	0.279	0.285	0.278	0.269	0.28	0.297	0	0	0	92
2110	01/06/1987 09:09:03	1	Regular	14	3.599	0.211	0.222	0.338	0.285	0.29	0.283	0.287	0.29	0.277	0.273	0.27	141
2111	01/06/1987 09:08:13	1	Regular	7	1.685	0.286	0.287	0.277	0.287	0.271	0.277	0	0	0	0	0	71
2112	01/06/1987 09:09:03	1	Regular	14	3.689	0.267	0.549	0.271	0.276	0.271	0.263	0.266	0.26	0.257	0.256	0.253	141
2113	01/06/1987 09:08:24	1	Regular	5	0.638	0.166	0.154	0.155	0.163	0	0	0	0	0	0	0	599
2114	01/06/1987 09:09:13	1	Regular	8	1.635	0.286	0.278	0.23	0.21	0.21	0.214	0.209	0	0	0	0	899
2115	01/06/1987 09:08:39	1	Regular	6	0.957	0.19	0.205	0.201	0.195	0.167	0	0	0	0	0	0	61
2116	01/06/1987 09:09:26	1	Regular	9	1.542	0.187	0.182	0.181	0.191	0.196	0.195	0.211	0.2	0	0	0	91
2117	01/06/1987 09:08:40	1	Regular	3	0.578	0.288	0.291	0	0	0	0	0	0	0	0	0	31
2118	01/06/1987 09:10:25	1	Regular	5	1.111	0.28	0.283	0.275	0.272	0	0	0	0	0	0	0	599
2119	01/06/1987 09:08:43	1	Regular	5	0.782	0.192	0.193	0.201	0.197	0	0	0	0	0	0	0	599
2120	01/06/1987 09:11:16	1	Regular	7	1.151	0.188	0.182	0.184	0.191	0.198	0.206	0	0	0	0	0	72
2121	01/06/1987 09:08:44	1	Regular	11	2.643	0.293	0.273	0.277	0.261	0.266	0.265	0.26	0.251	0.243	0.252	0	111
2122	01/06/1987 09:11:27	1	Regular	7	1.633	0.282	0.277	0.263	0.277	0.272	0.263	0	0	0	0	0	71
2123	01/06/1987 09:08:51	1	Regular	9	2.158	0.273	0.277	0.277	0.274	0.269	0.269	0.257	0.263	0	0	0	92
2124	01/06/1987 09:11:50	1	Regular	6	1.376	0.287	0.265	0.276	0.281	0.267	0	0	0	0	0	0	62
2125	01/06/1987 09:08:57	1	Regular	5	1.06	0.27	0.265	0.258	0.267	0	0	0	0	0	0	0	599
2126	01/06/1987 09:11:57	1	Regular	8	0.751	0.095	0.093	0.116	0.121	0.111	0.105	0.11	0	0	0	0	899
2127	01/06/1987 09:09:01	1	Regular	5	1.128	0.282	0.28	0.287	0.278	0	0	0	0	0	0	0	599
2128	01/06/1987 09:12:06	1	Regular	10	2.55	0.297	0.289	0.286	0.29	0.274	0.281	0.271	0.276	0.284	0	0	1099
2129	01/06/1987 09:09:07	1	Regular	5	1.068	0.272	0.268	0.262	0.266	0	0	0	0	0	0	0	599
2130	01/06/1987 09:12:24	1	Regular	11	2.714	0.274	0.285	0.275	0.277	0.27	0.269	0.275	0.274	0.249	0.266	0	111
2131	01/06/1987 09:09:09	1	Regular	8	1.887	0.271	0.271	0.274	0.277	0.264	0.272	0.259	0	0	0	0	899
2132	01/06/1987 09:09:12	1	Regular	4	0.801	0.268	0.261	0.272	0	0	0	0	0	0	0	0	499
2133	01/06/1987 09:09:13	1	Regular	6	1.141	0.227	0.236	0.233	0.213	0.234	0	0	0	0	0	0	61
2134	01/06/1987 09:09:16	1	Regular	3	0.408	0.207	0.201	0	0	0	0	0	0	0	0	0	399
2135	01/06/1987 09:09:16	1	Regular	9	1.565	0.192	0.19	0.194	0.195	0.198	0.195	0.197	0.205	0	0	0	91
2136	01/06/1987 09:09:21	1	Regular	3	0.489	0.252	0.237	0	0	0	0	0	0	0	0	0	399
2137	01/06/1987 09:09:25	1	Regular	9	1.581	0.206	0.199	0.2	0.198	0.192	0.191	0.203	0.192	0	0	0	91
2138	01/06/1987 09:09:43	1	Regular	8	1.853	0.261	0.27	0.26	0.262	0.264	0.252	0.283	0	0	0	0	899
2139	01/06/1987 09:10:16	1	Regular	8	1.819	0.264	0.269	0.261	0.262	0.261	0.249	0.254	0	0	0	0	899
2140	01/06/1987 09:10:19	1	Regular	10	2.126	0.227	0.229	0.228	0.237	0.239	0.242	0.257	0.201	0.266	0	0	101
2141	01/06/1987 09:10:24	1	Regular	9	2.106	0.265	0.277	0.267	0.274	0.26	0.25	0.255	0.257	0	0	0	92
2142	01/06/1987 09:10:34	1	Regular	9	2.315	0.285	0.286	0.297	0.294	0.292	0.289	0.287	0.285	0	0	0	92
2143	01/06/1987 09:10:53	1	Regular	5	1.362	0.345	0.343	0.337	0.337	0	0	0	0	0	0	0	599
2144	01/06/1987 09:10:58	1	Regular	5	1.419	0.352	0.355	0.361	0.352	0	0	0	0	0	0	0	599
2145	01/06/1987 09:11:03	1	Regular	9	2.847	0.348	0.343	0.348	0.362	0.373	0.347	0.365	0.361	0	0	0	999
2146	01/06/1987 09:11:08	1	Regular	11	3.611	0.418	0.378	0.373	0.368	0.36	0.353	0.347	0.34	0.334	0.339	0	1199
2147	01/06/1987 09:11:14	1	Regular	7	1.695	0.291	0.28	0.281	0.287	0.284	0.272	0	0	0	0	0	71
2148	01/06/1987 09:11:20	1	Regular	10	2.54	0.29	0.294	0.284	0.289	0.281	0.28	0.276	0.274	0.272	0	0	1099
2149	01/06/1987 09:11:24	1	Regular	9	2.222	0.283	0.285	0.283	0.28	0.278	0.271	0.272	0.272	0	0	0	92
2150	01/06/1987 09:11:27	1	Regular	8	1.9	0.275	0.268	0.272	0.271	0.27	0.272	0.272	0	0	0	0	899
2151	01/06/1987 09:11:43	1	Regular	5	1.123	0.283	0.288	0.28	0.273	0	0	0	0	0	0	0	599
2152	01/06/1987 09:11:45	1	Regular	7	1.624	0.283	0.274	0.261	0.263	0.274	0.268	0	0	0	0	0	71
2153	01/06/1987 09:11:48	1	Regular	6	1.372	0.282	0.273	0.286	0.289	0.242	0	0	0	0	0	0	62
2154	01/06/1987 09:11:55	1	Regular	8	2.001	0.294	0.286	0.296	0.281	0.277	0.284	0.282	0	0	0	0	899
2155	01/06/1987 09:12:01	1	Regular	6	1.602	0.291	0.283	0.287	0.271	0.469	0	0	0	0	0	0	699
2156	01/06/1987 09:12:03	1	Regular	7	1.623	0.272	0.282	0.275	0.268	0.259	0.268	0	0	0	0	0	71
2157	01/06/1987 09:12:06	1	Regular	7	1.763	0.314	0.291	0.295	0.292	0.289	0.282	0	0	0	0	0	71
2158	01/06/1987 09:12:11	1	Regular	6	1.412	0.288	0.29	0.283	0.279	0.272	0	0	0	0	0	0	62
2159	01/06/1987 09:12:24	1	Regular	10	2.549	0.298	0.282	0.288	0.281	0.282	0.277	0.284	0.277	0.279	0	0	1099
2160	01/06/1987 09:12:28	1	Regular	5	1.597	0.377	0.419	0.413	0.388	0	0	0	0	0	0	0	599
2161	01/06/1987 09:12:35	1	Regular	7	1.182	0.191	0.19	0.188	0.198	0.207	0.207	0	0	0	0	0	72
2162	01/06/1987 09:12:39	1	Regular	5	0.783	0.189	0.195	0.2	0.198	0	0	0	0	0	0	0	599
2163	01/06/1987 09:12:43	1	Regular	7	1.193	0.184	0.186	0.193	0.199	0.211	0.22	0	0	0	0	0	72
2164	01/06/1987 09:12:47	1	Regular	7	1.166	0.185	0.189	0.188	0.198	0.197	0.208	0	0	0	0	0	72
2165	01/06/1987 09:12:52	1	Regular	5	0.77	0.191	0.192	0.192	0.195	0	0	0	0	0	0	0	599
2166	01/06/1987 09:12:56	1	Regular	7	1.164	0.188	0.186	0.19	0.192	0.203	0.207	0	0	0	0	0	72
2167	01/06/1987 12:03:01	1	Regular	7	1.698	0.283	0.282	0.284	0.28	0.28	0.289	0	0	0	0	0	71
2168	01/06/1987 12:03:22	1	Regular	8	2.016	0.295	0.291	0.283	0.28	0.291	0.288	0.286	0	0	0	0	899
2169	01/06/1987 12:03:05	1	Regular	5	1.038	0.258	0.25	0.263	0.266	0	0	0	0	0	0	0	599
2170	01/06/1987 12:03:06	1	Regular	9	1.767	0.209	0.222	0.207	0.213	0.208	0.23	0.216	0.262	0	0	0	999
2171	01/06/1987 12:03:12	1	Regular	8	1.833	0.256	0.259	0.255	0.263	0.261	0.271	0.268	0	0	0	0	899
2172	01/06/1987 12:03:16	1	Regular	8	1.679	0.243	0.241	0.236	0.241	0.243	0.238	0.238	0	0	0	0	899
2173	01/06/1987 12:03:22	1	Regular	10	2.462	0.266	0.275	0.271	0.268	0.272	0.278	0.277	0.274	0.282	0	0	1099
2174	01/06/1987 12:03:39	1	Regular	8	1.537	0.212	0.206	0.212	0.213	0.242	0.22	0.232	0	0	0	0	899
2175	01/06/1987 12:03:50	1	Regular	5	0.799	0.206	0.19	0.194	0.208	0	0	0	0	0	0	0	599
2176	01/06/1987 12:03:53	1	Regular	5	0.806	0.218	0.194	0.191	0.203	0	0	0	0	0	0	0	599
2177	01/06/1987 12:06:12	1	Regular	5	1.664	0.419	0.426	0.409	0.41	0	0	0	0	0	0	0	599
2178	01/06/1987 12:06:30	1	Regular	7	1.448	0.234	0.24	0.233	0.244	0.247	0.25	0	0	0	0	0	799
2179	01/07/1987 11:03:17	1	Regular	8	1.648	0.232	0.247	0.228	0.233	0.234	0.236	0.238	0	0	0	0	899
2180	01/07/1987 11:03:21	1	Regular	5	0.794	0.19	0.193	0.2	0.211	0	0	0	0	0	0	0	599
2181	01/07/1987 11:03:20	1	Regular	6	1.432	0.297	0.289	0.29	0.274	0.283	0	0	0	0	0	0	62
2182	01/07/1987 11:03:27	1	Regular	5	1.027	0.255	0.26	0.258	0.255	0	0	0	0	0	0	0	599
2183	01/07/1987 11:03:26	1	Regular	9	2.009	0.285	0.285	0.284	0.267	0.269	0.198	0.205	0.216	0	0	0	999
2184	01/07/1987 11:03:31	1	Regular	9	1.503	0.182	0.169	0.173	0.181	0.19	0.199	0.203	0.207	0	0	0	91
2185	01/07/1987 11:03:36	1	Regular	5	0.677	0.173	0.164	0.165	0.175	0	0	0	0	0	0	0	599
2186	01/07/1987 11:03:38	1	Regular	8	1.419	0.192	0.203	0.199	0.196	0.203	0.209	0.219	0	0	0	0	899
2187	01/07/1987 11:03:42	1	Regular	6	1.035	0.204	0.198	0.206	0.212	0.215	0	0	0	0	0	0	61
2188	01/07/1987 13:05:02	1	Regular	8	1.377	0.179	0.19	0.192	0.193	0.205	0.206	0.212	0	0	0	0	899
2189	01/07/1987 13:05:02	1	Regular	7	1.254	0.198	0.205	0.208	0.216	0.209	0.219	0	0	0	0	0	72
2190	01/07/1987 13:05:06	1	Regular	5	0.772	0.185	0.193	0.196	0.197	0	0	0	0	0	0	0	599
2191	01/07/1987 13:05:07	1	Regular	5	0.846	0.198	0.215	0.218	0.214	0	0	0	0	0	0	0	599
2192	01/07/1987 13:05:10	1	Regular	8	1.417	0.191	0.198	0.195	0.198	0.211	0.199	0.225	0	0	0	0	899
2193	01/07/1987 13:05:11	1	Regular	5	0.851	0.193	0.221	0.22	0.218	0	0	0	0	0	0	0	599
2194	01/07/1987 13:05:15	1	Regular	5	0.861	0.207	0.217	0.217	0.22	0	0	0	0	0	0	0	599
2195	01/07/1987 13:05:21	1	Regular	7	1.509	0.248	0.244	0.247	0.254	0.265	0.251	0	0	0	0	0	71
2196	01/07/1987 13:05:21	1	Regular	9	1.946	0.24	0.225	0.248	0.244	0.247	0.254	0.242	0.247	0	0	0	92
2197	01/07/1987 13:05:44	1	Regular	5	0.858	0.205	0.218	0.21	0.225	0	0	0	0	0	0	0	599
2198	01/07/1987 13:05:35	1	Regular	8	1.436	0.191	0.193	0.201	0.204	0.207	0.211	0.228	0	0	0	0	899
2199	01/07/1987 13:05:40	1	Regular	7	1.263	0.201	0.209	0.209	0.206	0.213	0.225	0	0	0	0	0	72
2200	01/07/1987 13:05:44	1	Regular	7	1.307	0.209	0.205	0.218	0.21	0.225	0.24	0	0	0	0	0	72
2201	01/07/1987 13:05:49	1	Regular	5	0.907	0.22	0.228	0.23	0.23	0	0	0	0	0	0	0	599
2202	01/07/1987 13:05:54	1	Regular	10	2.401	0.261	0.266	0.267	0.26	0.268	0.27	0.267	0.271	0.271	0	0	101
2203	01/07/1987 15:02:01	1	Regular	7	1.285	0.201	0.21	0.207	0.217	0.217	0.232	0	0	0	0	0	72
2204	01/07/1987 15:02:01	1	Regular	7	1.266	0.203	0.196	0.21	0.213	0.223	0.222	0	0	0	0	0	72
2205	01/07/1987 15:02:05	1	Regular	7	1.291	0.207	0.2	0.209	0.22	0.218	0.236	0	0	0	0	0	72
2206	01/07/1987 15:02:06	1	Regular	6	1.123	0.221	0.211	0.233	0.226	0.232	0	0	0	0	0	0	61
2207	01/07/1987 15:02:12	1	Regular	8	1.633	0.227	0.222	0.225	0.23	0.236	0.247	0.237	0	0	0	0	899
2208	01/07/1987 15:02:12	1	Regular	7	1.402	0.217	0.224	0.23	0.236	0.247	0.248	0	0	0	0	0	72
2209	01/07/1987 15:02:17	1	Regular	8	1.806	0.256	0.252	0.266	0.252	0.261	0.258	0.262	0	0	0	0	899
2210	01/07/1987 15:02:17	1	Regular	7	1.525	0.242	0.256	0.257	0.254	0.259	0.257	0	0	0	0	0	71
2211	01/07/1987 15:02:42	1	Regular	8	1.495	0.206	0.204	0.206	0.216	0.217	0.218	0.228	0	0	0	0	899
2212	01/07/1987 15:02:42	1	Regular	7	1.342	0.215	0.211	0.235	0.216	0.226	0.238	0	0	0	0	0	72
2213	01/07/1987 15:02:46	1	Regular	7	1.311	0.209	0.209	0.222	0.215	0.227	0.228	0	0	0	0	0	72
2214	01/07/1987 15:02:52	1	Regular	7	0.714	0.083	0.125	0.131	0.137	0.126	0.112	0	0	0	0	0	799
2215	01/07/1987 15:02:52	1	Regular	7	1.407	0.22	0.257	0.211	0.231	0.252	0.235	0	0	0	0	0	799
2216	01/07/1987 15:02:58	1	Regular	8	1.759	0.242	0.255	0.249	0.255	0.255	0.25	0.252	0	0	0	0	899
2217	01/07/1987 15:02:58	1	Regular	9	2.042	0.251	0.238	0.258	0.259	0.255	0.261	0.245	0.275	0	0	0	92
2218	01/07/1987 15:03:18	1	Regular	6	1.02	0.195	0.199	0.207	0.208	0.211	0	0	0	0	0	0	61
2219	01/07/1987 15:03:23	1	Regular	5	0.814	0.2	0.204	0.205	0.204	0	0	0	0	0	0	0	599
2220	01/07/1987 15:03:28	1	Regular	7	0.71	0.094	0.105	0.129	0.124	0.114	0.144	0	0	0	0	0	799
2221	01/07/1987 15:03:34	1	Regular	5	0.88	0.222	0.215	0.22	0.222	0	0	0	0	0	0	0	599
2222	01/07/1987 15:03:39	1	Regular	5	0.915	0.232	0.22	0.233	0.23	0	0	0	0	0	0	0	599
2223	01/07/1987 15:03:44	1	Regular	7	1.562	0.258	0.255	0.251	0.269	0.269	0.258	0	0	0	0	0	71
2224	01/07/1987 15:03:52	1	Regular	5	1.324	0.335	0.329	0.332	0.329	0	0	0	0	0	0	0	599
2225	01/07/1987 15:04:08	1	Regular	5	1.439	0.368	0.357	0.361	0.353	0	0	0	0	0	0	0	599
2226	01/07/1987 15:59:04	1	Regular	9	1.834	0.211	0.208	0.211	0.224	0.222	0.225	0.235	0.297	0	0	0	999
2227	01/07/1987 15:59:18	1	Regular	8	2.014	0.404	0.271	0.271	0.269	0.285	0.271	0.243	0	0	0	0	899
2228	01/07/1987 15:59:18	1	Regular	5	1.335	0.337	0.331	0.33	0.337	0	0	0	0	0	0	0	599
2229	01/07/1987 15:59:09	1	Regular	9	1.885	0.232	0.231	0.237	0.238	0.234	0.229	0.238	0.246	0	0	0	92
2230	01/07/1987 15:59:18	1	Regular	7	1.688	0.288	0.279	0.286	0.279	0.278	0.278	0	0	0	0	0	71
2231	01/07/1987 15:59:32	1	Regular	7	1.668	0.281	0.274	0.272	0.288	0.279	0.275	0	0	0	0	0	71
2232	01/07/1987 16:59:07	1	Regular	5	0.689	0.189	0.192	0.164	0.145	0	0	0	0	0	0	0	599
2233	01/07/1987 16:59:11	1	Regular	5	0.725	0.188	0.194	0.18	0.164	0	0	0	0	0	0	0	599
2234	01/07/1987 16:59:16	1	Regular	5	0.705	0.185	0.188	0.144	0.188	0	0	0	0	0	0	0	599
2235	01/07/1987 16:59:59	1	Regular	5	0.757	0.198	0.213	0.186	0.16	0	0	0	0	0	0	0	599
2236	01/07/1987 17:00:08	1	Regular	5	0.753	0.203	0.209	0.184	0.157	0	0	0	0	0	0	0	599
2237	01/07/1987 17:00:12	1	Regular	5	0.775	0.206	0.225	0.179	0.165	0	0	0	0	0	0	0	599
2238	01/07/1987 17:00:16	1	Regular	5	0.783	0.224	0.202	0.184	0.173	0	0	0	0	0	0	0	599
2239	01/07/1987 17:00:21	1	Regular	5	0.815	0.219	0.206	0.19	0.199	0	0	0	0	0	0	0	599
2240	01/07/1987 17:00:25	1	Regular	5	0.765	0.209	0.204	0.186	0.165	0	0	0	0	0	0	0	599
2241	01/08/1987 13:01:13	1	Regular	5	0.854	0.21	0.211	0.218	0.215	0	0	0	0	0	0	0	599
2242	01/08/1987 13:05:46	1	Regular	5	0.662	0.161	0.169	0.154	0.178	0	0	0	0	0	0	0	599
2243	01/08/1987 13:01:18	1	Regular	7	1.333	0.212	0.22	0.219	0.213	0.235	0.234	0	0	0	0	0	72
2244	01/08/1987 13:01:51	1	Regular	8	1.615	0.221	0.213	0.238	0.233	0.23	0.233	0.247	0	0	0	0	899
2245	01/08/1987 13:01:55	1	Regular	8	1.718	0.224	0.237	0.233	0.254	0.249	0.259	0.263	0	0	0	0	899
2246	01/08/1987 13:02:17	1	Regular	9	1.462	0.176	0.17	0.168	0.176	0.185	0.189	0.199	0.2	0	0	0	91
2247	01/08/1987 13:02:20	1	Regular	5	0.696	0.168	0.17	0.173	0.184	0	0	0	0	0	0	0	599
2248	01/08/1987 13:03:31	1	Regular	9	1.726	0.212	0.206	0.214	0.207	0.222	0.216	0.221	0.228	0	0	0	999
2249	01/08/1987 13:03:36	1	Regular	5	0.795	0.182	0.203	0.208	0.204	0	0	0	0	0	0	0	599
2250	01/08/1987 13:03:41	1	Regular	5	0.806	0.19	0.208	0.197	0.211	0	0	0	0	0	0	0	599
2251	01/08/1987 13:03:44	1	Regular	6	0.966	0.16	0.201	0.2	0.193	0.212	0	0	0	0	0	0	61
2252	01/08/1987 13:03:48	1	Regular	5	0.825	0.208	0.207	0.205	0.205	0	0	0	0	0	0	0	599
2253	01/08/1987 13:03:52	1	Regular	5	0.813	0.203	0.206	0.209	0.196	0	0	0	0	0	0	0	599
2254	01/08/1987 13:03:55	1	Regular	6	0.736	0.154	0.139	0.131	0.148	0.165	0	0	0	0	0	0	699
2255	01/08/1987 13:04:31	1	Regular	5	0.732	0.188	0.183	0.176	0.185	0	0	0	0	0	0	0	599
2256	01/08/1987 13:05:42	1	Regular	9	1.409	0.168	0.174	0.172	0.173	0.172	0.178	0.178	0.194	0	0	0	91
2257	01/08/1987 13:05:44	1	Regular	7	1.169	0.183	0.193	0.194	0.19	0.206	0.203	0	0	0	0	0	72
2258	01/08/1987 13:05:48	1	Regular	4	0.565	0.18	0.2	0.184	0	0	0	0	0	0	0	0	499
2259	01/08/1987 13:05:53	1	Regular	7	1.209	0.182	0.199	0.196	0.207	0.202	0.224	0	0	0	0	0	72
2260	01/08/1987 13:05:57	1	Regular	5	0.761	0.18	0.194	0.2	0.187	0	0	0	0	0	0	0	599
2261	01/08/1987 13:06:01	1	Regular	8	1.407	0.185	0.185	0.191	0.195	0.202	0.216	0.233	0	0	0	0	899
2262	01/08/1987 13:06:06	1	Regular	5	0.779	0.185	0.195	0.195	0.203	0	0	0	0	0	0	0	599
2263	01/08/1987 13:06:10	1	Regular	7	1.234	0.197	0.191	0.202	0.215	0.221	0.209	0	0	0	0	0	72
2264	01/09/1987 00:02:03	1	Regular	5	1.196	0.318	0.281	0.295	0.302	0	0	0	0	0	0	0	599
2265	01/09/1987 00:02:09	1	Regular	9	1.694	0.219	0.214	0.212	0.204	0.219	0.197	0.199	0.229	0	0	0	999
2266	01/09/1987 00:02:24	1	Regular	8	1.978	0.284	0.298	0.283	0.27	0.272	0.275	0.297	0	0	0	0	899
2267	01/09/1987 00:02:08	1	Regular	11	2.065	0.201	0.184	0.234	0.208	0.205	0.201	0.205	0.206	0.212	0.207	0	111
2268	01/09/1987 00:02:17	1	Regular	8	1.801	0.257	0.255	0.253	0.259	0.256	0.261	0.26	0	0	0	0	899
2269	01/09/1987 00:02:17	1	Regular	9	2.025	0.252	0.253	0.247	0.252	0.252	0.259	0.255	0.254	0	0	0	92
2270	01/09/1987 00:02:23	1	Regular	8	1.889	0.274	0.266	0.275	0.278	0.27	0.263	0.263	0	0	0	0	899
2271	01/09/1987 00:02:23	1	Regular	8	1.829	0.263	0.26	0.249	0.265	0.271	0.254	0.267	0	0	0	0	899
2272	01/09/1987 07:02:08	1	Regular	6	2.138	0.438	0.429	0.427	0.422	0.422	0	0	0	0	0	0	699
2273	01/09/1987 07:02:23	1	Regular	8	1.597	0.213	0.224	0.225	0.221	0.235	0.229	0.249	0	0	0	0	899
2274	01/09/1987 07:02:28	1	Regular	8	1.799	0.25	0.256	0.255	0.254	0.264	0.256	0.266	0	0	0	0	899
2275	01/09/1987 07:02:51	1	Regular	7	1.372	0.22	0.219	0.224	0.234	0.236	0.239	0	0	0	0	0	72
2276	01/09/1987 07:02:56	1	Regular	5	1.027	0.253	0.255	0.259	0.26	0	0	0	0	0	0	0	599
2277	01/09/1987 09:02:14	1	Regular	8	1.467	0.198	0.202	0.203	0.207	0.217	0.213	0.227	0	0	0	0	899
2278	01/09/1987 09:02:23	1	Regular	9	1.959	0.25	0.234	0.234	0.24	0.253	0.251	0.246	0.25	0	0	0	92
2279	01/09/1987 09:02:18	1	Regular	7	1.306	0.216	0.212	0.214	0.216	0.225	0.223	0	0	0	0	0	72
2280	01/09/1987 09:02:40	1	Regular	7	1.289	0.205	0.2	0.216	0.22	0.226	0.223	0	0	0	0	0	72
2281	01/09/1987 09:02:23	1	Regular	7	1.379	0.214	0.231	0.223	0.231	0.225	0.257	0	0	0	0	0	72
2282	01/09/1987 09:02:44	1	Regular	5	0.851	0.206	0.224	0.209	0.212	0	0	0	0	0	0	0	599
2283	01/09/1987 09:02:30	1	Regular	8	1.792	0.25	0.251	0.257	0.255	0.254	0.267	0.257	0	0	0	0	899
2284	01/09/1987 09:02:49	1	Regular	5	0.863	0.211	0.222	0.214	0.217	0	0	0	0	0	0	0	599
2285	01/09/1987 09:02:39	1	Regular	8	1.477	0.208	0.203	0.209	0.209	0.215	0.217	0.217	0	0	0	0	899
2286	01/09/1987 09:02:59	1	Regular	4	0.668	0.225	0.214	0.229	0	0	0	0	0	0	0	0	499
2287	01/09/1987 09:02:44	1	Regular	6	1.081	0.209	0.217	0.217	0.214	0.223	0	0	0	0	0	0	61
2288	01/09/1987 09:02:49	1	Regular	7	1.328	0.213	0.216	0.213	0.222	0.219	0.245	0	0	0	0	0	72
2289	01/09/1987 09:02:53	1	Regular	5	0.878	0.212	0.223	0.218	0.226	0	0	0	0	0	0	0	599
2290	01/09/1987 09:02:59	1	Regular	5	0.804	0.151	0.208	0.228	0.217	0	0	0	0	0	0	0	599
2291	01/09/1987 14:02:08	1	Regular	8	1.471	0.193	0.208	0.212	0.205	0.215	0.215	0.224	0	0	0	0	899
2292	01/09/1987 14:02:12	1	Regular	5	0.861	0.208	0.218	0.221	0.212	0	0	0	0	0	0	0	599
2293	01/09/1987 14:02:11	1	Regular	8	1.616	0.223	0.228	0.227	0.235	0.237	0.229	0.237	0	0	0	0	899
2294	01/09/1987 14:02:40	1	Regular	7	1.29	0.191	0.208	0.217	0.215	0.226	0.233	0	0	0	0	0	72
2295	01/09/1987 14:02:17	1	Regular	7	1.498	0.249	0.24	0.247	0.249	0.258	0.254	0	0	0	0	0	71
2296	01/09/1987 14:02:52	1	Regular	8	1.516	0.199	0.204	0.214	0.21	0.223	0.223	0.244	0	0	0	0	899
2297	01/09/1987 14:02:21	1	Regular	8	1.882	0.27	0.273	0.271	0.27	0.268	0.268	0.263	0	0	0	0	899
2298	01/09/1987 14:04:46	1	Regular	7	1.296	0.201	0.205	0.214	0.214	0.234	0.228	0	0	0	0	0	72
2299	01/09/1987 14:02:38	1	Regular	8	1.515	0.205	0.207	0.216	0.21	0.217	0.228	0.231	0	0	0	0	899
2300	01/09/1987 14:04:51	1	Regular	7	1.33	0.21	0.213	0.215	0.218	0.235	0.239	0	0	0	0	0	72
2301	01/09/1987 14:02:43	1	Regular	6	1.099	0.211	0.216	0.218	0.222	0.231	0	0	0	0	0	0	61
2302	01/09/1987 14:05:00	1	Regular	6	1.146	0.221	0.244	0.224	0.223	0.233	0	0	0	0	0	0	61
2303	01/09/1987 14:02:52	1	Regular	7	1.313	0.209	0.218	0.219	0.215	0.215	0.237	0	0	0	0	0	72
2304	01/09/1987 14:05:07	1	Regular	10	2.52	0.251	0.275	0.251	0.278	0.271	0.259	0.271	0.265	0.4	0	0	1099
2305	01/09/1987 14:02:56	1	Regular	5	0.866	0.207	0.22	0.218	0.22	0	0	0	0	0	0	0	599
2306	01/09/1987 14:05:18	1	Regular	6	1.666	0.333	0.333	0.333	0.338	0.33	0	0	0	0	0	0	699
2307	01/09/1987 14:03:19	1	Regular	5	0.839	0.216	0.221	0.207	0.195	0	0	0	0	0	0	0	599
2308	01/09/1987 14:05:40	1	Regular	7	2.032	0.346	0.342	0.339	0.339	0.335	0.331	0	0	0	0	0	799
2309	01/09/1987 14:03:46	1	Regular	5	0.939	0.202	0.264	0.22	0.254	0	0	0	0	0	0	0	599
2310	01/09/1987 14:04:23	1	Regular	7	1.298	0.195	0.218	0.215	0.212	0.224	0.233	0	0	0	0	0	72
2311	01/09/1987 14:04:28	1	Regular	7	1.341	0.211	0.211	0.216	0.228	0.23	0.243	0	0	0	0	0	72
2312	01/09/1987 14:04:36	1	Regular	8	1.746	0.238	0.226	0.249	0.252	0.252	0.258	0.272	0	0	0	0	899
2313	01/09/1987 14:04:46	1	Regular	8	1.412	0.193	0.195	0.19	0.202	0.209	0.21	0.213	0	0	0	0	899
2314	01/09/1987 14:04:51	1	Regular	5	0.839	0.209	0.204	0.214	0.213	0	0	0	0	0	0	0	599
2315	01/09/1987 14:04:55	1	Regular	5	0.863	0.217	0.21	0.218	0.218	0	0	0	0	0	0	0	599
2316	01/09/1987 14:05:00	1	Regular	8	1.655	0.229	0.235	0.226	0.231	0.243	0.23	0.26	0	0	0	0	899
2317	01/09/1987 14:05:07	1	Regular	8	1.843	0.258	0.251	0.275	0.251	0.278	0.258	0.272	0	0	0	0	899
2318	01/09/1987 14:05:18	1	Regular	8	2.166	0.332	0.322	0.325	0.323	0.315	0.32	0.23	0	0	0	0	899
2319	01/09/1987 14:05:27	1	Regular	6	1.679	0.335	0.338	0.339	0.331	0.337	0	0	0	0	0	0	699
2320	01/09/1987 14:05:32	1	Regular	5	1.38	0.351	0.345	0.346	0.338	0	0	0	0	0	0	0	599
2321	01/09/1987 14:05:40	1	Regular	8	1.483	0.204	0.203	0.204	0.207	0.225	0.217	0.223	0	0	0	0	899
2322	01/09/1987 14:05:52	1	Regular	7	1.351	0.221	0.221	0.222	0.221	0.23	0.237	0	0	0	0	0	72
2323	01/09/1987 14:07:08	1	Regular	6	1.055	0.185	0.225	0.203	0.222	0.22	0	0	0	0	0	0	61
2324	01/09/1987 14:07:14	1	Regular	6	1.102	0.219	0.213	0.23	0.217	0.222	0	0	0	0	0	0	61
2325	01/09/1987 15:04:12	1	Regular	5	0.823	0.212	0.215	0.199	0.197	0	0	0	0	0	0	0	599
2326	01/09/1987 15:04:13	1	Regular	5	0.803	0.219	0.202	0.197	0.184	0	0	0	0	0	0	0	599
2327	01/09/1987 15:04:19	1	Regular	5	0.825	0.211	0.215	0.213	0.187	0	0	0	0	0	0	0	599
2328	01/09/1987 15:04:30	1	Regular	5	0.81	0.179	0.228	0.206	0.196	0	0	0	0	0	0	0	599
2329	01/09/1987 15:04:21	1	Regular	5	0.674	0.185	0.176	0.158	0.155	0	0	0	0	0	0	0	599
2330	01/09/1987 15:07:24	1	Regular	5	0.728	0.171	0.189	0.183	0.185	0	0	0	0	0	0	0	599
2331	01/09/1987 15:04:30	1	Regular	6	0.821	0.177	0.164	0.155	0.161	0.165	0	0	0	0	0	0	699
2332	01/09/1987 15:07:34	1	Regular	5	0.885	0.207	0.223	0.226	0.236	0	0	0	0	0	0	0	599
2333	01/09/1987 15:04:34	1	Regular	5	0.856	0.224	0.231	0.207	0.193	0	0	0	0	0	0	0	599
2334	01/09/1987 15:04:39	1	Regular	5	0.716	0.196	0.184	0.168	0.168	0	0	0	0	0	0	0	599
2335	01/09/1987 15:04:50	1	Regular	5	0.715	0.186	0.19	0.178	0.161	0	0	0	0	0	0	0	599
2336	01/09/1987 15:04:54	1	Regular	8	1.426	0.185	0.211	0.188	0.211	0.209	0.204	0.217	0	0	0	0	899
2337	01/09/1987 15:04:59	1	Regular	7	1.265	0.206	0.204	0.21	0.209	0.206	0.229	0	0	0	0	0	72
2338	01/09/1987 15:05:08	1	Regular	6	1.041	0.199	0.205	0.21	0.216	0.21	0	0	0	0	0	0	61
2339	01/09/1987 15:05:20	1	Regular	5	0.746	0.183	0.211	0.182	0.17	0	0	0	0	0	0	0	599
2340	01/09/1987 15:05:21	1	Regular	5	0.781	0.199	0.203	0.22	0.159	0	0	0	0	0	0	0	599
2341	01/09/1987 15:05:25	1	Regular	5	0.82	0.211	0.223	0.201	0.185	0	0	0	0	0	0	0	599
2342	01/09/1987 15:05:29	1	Regular	5	0.774	0.217	0.216	0.182	0.159	0	0	0	0	0	0	0	599
2343	01/09/1987 15:05:34	1	Regular	5	0.805	0.204	0.227	0.194	0.18	0	0	0	0	0	0	0	599
2344	01/09/1987 15:05:42	1	Regular	5	0.793	0.21	0.209	0.201	0.173	0	0	0	0	0	0	0	599
2345	01/09/1987 15:05:49	1	Regular	5	0.805	0.219	0.187	0.222	0.176	0	0	0	0	0	0	0	599
2346	01/09/1987 15:06:03	1	Regular	5	0.82	0.222	0.214	0.199	0.185	0	0	0	0	0	0	0	599
2347	01/09/1987 15:06:10	1	Regular	5	0.851	0.221	0.227	0.21	0.193	0	0	0	0	0	0	0	599
2348	01/09/1987 15:06:16	1	Regular	6	1.069	0.214	0.227	0.224	0.201	0.203	0	0	0	0	0	0	61
2349	01/09/1987 15:07:14	1	Regular	8	1.287	0.18	0.18	0.179	0.178	0.188	0.187	0.196	0	0	0	0	899
2350	01/09/1987 15:07:20	1	Regular	9	1.526	0.188	0.187	0.183	0.183	0.182	0.191	0.197	0.215	0	0	0	91
2351	01/09/1987 15:07:25	1	Regular	6	1.075	0.202	0.219	0.208	0.224	0.222	0	0	0	0	0	0	61
2352	01/09/1987 15:07:29	1	Regular	5	0.72	0.179	0.177	0.182	0.183	0	0	0	0	0	0	0	599
2353	01/09/1987 15:07:33	1	Regular	8	1.338	0.177	0.187	0.19	0.187	0.2	0.19	0.207	0	0	0	0	899
2354	01/09/1987 15:07:47	1	Regular	8	1.845	0.257	0.283	0.258	0.254	0.265	0.262	0.266	0	0	0	0	899
2355	01/09/1987 15:07:52	1	Regular	8	1.925	0.288	0.269	0.269	0.273	0.27	0.275	0.281	0	0	0	0	899
2356	01/09/1987 17:02:03	1	Regular	5	0.433	0.117	0.103	0.101	0.112	0	0	0	0	0	0	0	599
2357	01/09/1987 17:02:07	1	Regular	5	0.424	0.11	0.104	0.097	0.113	0	0	0	0	0	0	0	599
2358	01/09/1987 17:02:06	1	Regular	5	0.657	0.175	0.179	0.157	0.145	0	0	0	0	0	0	0	599
2359	01/09/1987 17:02:10	1	Regular	5	0.451	0.116	0.11	0.105	0.119	0	0	0	0	0	0	0	599
2360	01/09/1987 17:02:18	1	Regular	5	0.46	0.121	0.109	0.113	0.118	0	0	0	0	0	0	0	599
2361	01/09/1987 17:02:31	1	Regular	5	0.508	0.137	0.129	0.122	0.119	0	0	0	0	0	0	0	599
2362	01/09/1987 17:02:36	1	Regular	5	0.543	0.146	0.14	0.129	0.127	0	0	0	0	0	0	0	599
2363	01/09/1987 17:02:41	1	Regular	5	0.645	0.164	0.173	0.162	0.145	0	0	0	0	0	0	0	599
2364	01/09/1987 17:02:45	1	Regular	5	0.659	0.167	0.178	0.159	0.155	0	0	0	0	0	0	0	599
2365	01/09/1987 17:02:54	1	Regular	5	0.738	0.169	0.205	0.193	0.17	0	0	0	0	0	0	0	599
2366	01/09/1987 17:03:18	1	Regular	10	2.353	0.256	0.257	0.259	0.258	0.263	0.269	0.268	0.261	0.264	0	0	101
2367	01/09/1987 17:03:40	1	Regular	5	0.434	0.115	0.11	0.099	0.11	0	0	0	0	0	0	0	599
2368	01/09/1987 17:03:47	1	Regular	5	0.469	0.13	0.118	0.109	0.113	0	0	0	0	0	0	0	599
2369	01/09/1987 17:03:52	1	Regular	5	0.466	0.123	0.114	0.108	0.121	0	0	0	0	0	0	0	599
2370	01/09/1987 17:03:55	1	Regular	5	0.795	0.207	0.211	0.188	0.189	0	0	0	0	0	0	0	599
2371	01/09/1987 17:04:09	1	Regular	8	1.422	0.198	0.196	0.198	0.202	0.211	0.205	0.211	0	0	0	0	899
2372	01/09/1987 17:04:22	1	Regular	8	1.41	0.198	0.194	0.201	0.193	0.207	0.204	0.213	0	0	0	0	899
2373	01/09/1987 17:05:06	1	Regular	5	0.815	0.204	0.225	0.204	0.182	0	0	0	0	0	0	0	599
2374	01/18/1987 11:03:09	1	Regular	5	0.751	0.197	0.21	0.187	0.157	0	0	0	0	0	0	0	599
2375	01/18/1987 11:03:49	1	Regular	5	0.796	0.223	0.206	0.196	0.171	0	0	0	0	0	0	0	599
2376	01/18/1987 11:03:54	1	Regular	5	0.812	0.207	0.22	0.203	0.182	0	0	0	0	0	0	0	599
2377	01/18/1987 11:03:59	1	Regular	5	0.819	0.206	0.226	0.208	0.178	0	0	0	0	0	0	0	599
2378	01/23/1987 01:00:20	1	Regular	8	2.782	0.297	0.419	0.412	0.419	0.409	0.416	0.41	0	0	0	0	899
2379	01/23/1987 01:01:59	1	Regular	5	1.018	0.244	0.259	0.254	0.261	0	0	0	0	0	0	0	599
2380	01/23/1987 01:00:34	1	Regular	6	1.114	0.216	0.221	0.229	0.224	0.224	0	0	0	0	0	0	61
2381	01/23/1987 01:01:24	1	Regular	7	1.267	0.203	0.208	0.204	0.215	0.218	0.219	0	0	0	0	0	72
2382	01/23/1987 01:01:28	1	Regular	8	1.678	0.229	0.237	0.241	0.242	0.237	0.28	0.212	0	0	0	0	899
2383	01/23/1987 01:01:51	1	Regular	7	1.298	0.203	0.2	0.223	0.226	0.222	0.225	0	0	0	0	0	72
2384	01/23/1987 01:01:58	1	Regular	8	1.706	0.231	0.247	0.231	0.245	0.251	0.244	0.257	0	0	0	0	899
2385	01/23/1987 01:03:24	1	Regular	8	1.53	0.196	0.212	0.217	0.213	0.233	0.232	0.228	0	0	0	0	899
2386	01/23/1987 01:03:29	1	Regular	7	1.436	0.236	0.24	0.234	0.243	0.236	0.247	0	0	0	0	0	799
2387	01/23/1987 05:00:02	1	Regular	6	1.088	0.216	0.21	0.213	0.219	0.23	0	0	0	0	0	0	61
2388	01/23/1987 05:00:07	1	Regular	7	1.394	0.225	0.228	0.232	0.238	0.234	0.236	0	0	0	0	0	72
2389	01/23/1987 05:00:12	1	Regular	7	1.528	0.25	0.247	0.258	0.255	0.258	0.26	0	0	0	0	0	71
2390	01/23/1987 07:04:12	1	Regular	4	0.399	0.138	0.118	0.143	0	0	0	0	0	0	0	0	499
2391	01/23/1987 07:04:17	1	Regular	5	0.561	0.137	0.146	0.137	0.14	0	0	0	0	0	0	0	599
2392	01/23/1987 07:04:28	1	Regular	4	0.451	0.151	0.159	0.141	0	0	0	0	0	0	0	0	499
2393	01/23/1987 07:05:31	1	Regular	5	0.545	0.141	0.144	0.124	0.134	0	0	0	0	0	0	0	599
2394	01/23/1987 07:05:37	1	Regular	5	0.555	0.156	0.137	0.14	0.122	0	0	0	0	0	0	0	599
2395	01/23/1987 15:02:18	1	Regular	6	2.038	0.409	0.415	0.401	0.404	0.409	0	0	0	0	0	0	699
2396	01/23/1987 15:02:33	1	Regular	8	1.574	0.213	0.208	0.23	0.217	0.237	0.231	0.239	0	0	0	0	899
2397	01/23/1987 15:02:37	1	Regular	7	1.537	0.26	0.242	0.249	0.294	0.218	0.273	0	0	0	0	0	799
2398	01/23/1987 16:04:02	1	Regular	5	0.735	0.177	0.202	0.187	0.169	0	0	0	0	0	0	0	599
2399	01/23/1987 16:04:33	1	Regular	5	0.711	0.162	0.2	0.185	0.165	0	0	0	0	0	0	0	599
2400	01/23/1987 16:04:38	1	Regular	5	0.769	0.196	0.206	0.192	0.176	0	0	0	0	0	0	0	599
2401	01/23/1987 16:04:42	1	Regular	5	0.797	0.205	0.213	0.187	0.191	0	0	0	0	0	0	0	599
2402	01/23/1987 16:04:58	1	Regular	4	1.273	0.424	0.426	0.423	0	0	0	0	0	0	0	0	499
2403	03/22/1987 09:07:10	1	Regular	9	1.481	0.16	0.183	0.18	0.172	0.185	0.192	0.201	0.209	0	0	0	91
2404	03/22/1987 09:07:14	1	Regular	5	0.765	0.186	0.191	0.194	0.194	0	0	0	0	0	0	0	599
2405	03/22/1987 09:07:18	1	Regular	8	1.353	0.175	0.191	0.19	0.187	0.197	0.194	0.219	0	0	0	0	899
2406	03/22/1987 09:07:22	1	Regular	6	1.668	0.225	0.239	0.23	0.72	0.255	0	0	0	0	0	0	699
2407	03/22/1987 09:07:27	1	Regular	6	4.206	0.864	0.885	0.839	0.826	0.792	0	0	0	0	0	0	699
2408	03/22/1987 09:07:32	1	Regular	7	1.9	0.269	0.27	0.544	0.271	0.274	0.272	0	0	0	0	0	799
2409	03/22/1987 09:07:50	1	Regular	7	1.301	0.206	0.212	0.212	0.225	0.22	0.226	0	0	0	0	0	72
2410	03/22/1987 09:08:49	1	Regular	4	1.392	0.491	0.461	0.439	0	0	0	0	0	0	0	0	499
2411	03/22/1987 09:09:07	1	Regular	5	1.961	0.507	0.493	0.478	0.482	0	0	0	0	0	0	0	599
2412	03/22/1987 11:07:05	1	Regular	5	1.121	0.289	0.279	0.276	0.277	0	0	0	0	0	0	0	599
2413	03/22/1987 11:07:15	1	Regular	4	0.828	0.272	0.281	0.275	0	0	0	0	0	0	0	0	499
2414	03/22/1987 11:08:53	1	Regular	7	0.755	0.098	0.12	0.131	0.127	0.114	0.166	0	0	0	0	0	799
2415	03/22/1987 11:08:54	1	Regular	5	1.05	0.263	0.26	0.269	0.257	0	0	0	0	0	0	0	599
2416	03/22/1987 11:07:12	1	Regular	7	1.72	0.294	0.288	0.286	0.283	0.283	0.286	0	0	0	0	0	71
2417	03/22/1987 11:08:18	1	Regular	4	0.875	0.247	0.324	0.304	0	0	0	0	0	0	0	0	499
2418	03/22/1987 11:08:57	1	Regular	7	1.765	0.298	0.298	0.298	0.29	0.303	0.277	0	0	0	0	0	71
2419	03/22/1987 11:07:19	1	Regular	8	0.819	0.091	0.11	0.116	0.122	0.122	0.125	0.134	0	0	0	0	899
2420	03/22/1987 11:08:52	1	Regular	5	1.208	0.311	0.302	0.301	0.294	0	0	0	0	0	0	0	599
2421	03/22/1987 11:09:37	1	Regular	9	1.768	0.212	0.202	0.223	0.218	0.218	0.234	0.226	0.235	0	0	0	999
2422	03/22/1987 11:07:21	1	Regular	5	1.172	0.309	0.28	0.293	0.289	0	0	0	0	0	0	0	599
2423	03/22/1987 11:08:58	1	Regular	6	1.316	0.263	0.26	0.263	0.263	0.268	0	0	0	0	0	0	62
2424	03/22/1987 11:07:25	1	Regular	6	1.47	0.292	0.293	0.297	0.29	0.298	0	0	0	0	0	0	62
2425	03/22/1987 11:09:36	1	Regular	7	1.992	0.307	0.332	0.33	0.346	0.321	0.355	0	0	0	0	0	799
2426	03/22/1987 11:07:41	1	Regular	5	1.134	0.28	0.281	0.292	0.28	0	0	0	0	0	0	0	599
2427	03/22/1987 11:10:12	1	Regular	9	1.753	0.217	0.215	0.216	0.216	0.217	0.219	0.22	0.231	0	0	0	999
2428	03/22/1987 11:07:49	1	Regular	5	0.79	0.192	0.209	0.21	0.18	0	0	0	0	0	0	0	599
2429	03/22/1987 11:10:40	1	Regular	7	1.699	0.284	0.28	0.289	0.287	0.284	0.276	0	0	0	0	0	71
2430	03/22/1987 11:07:52	1	Regular	5	0.79	0.204	0.206	0.197	0.183	0	0	0	0	0	0	0	599
2431	03/22/1987 11:10:45	1	Regular	6	1.43	0.285	0.288	0.286	0.282	0.29	0	0	0	0	0	0	62
2432	03/22/1987 11:08:05	1	Regular	5	0.552	0.134	0.135	0.159	0.123	0	0	0	0	0	0	0	599
2433	03/22/1987 11:08:17	1	Regular	6	1.225	0.176	0.257	0.257	0.272	0.263	0	0	0	0	0	0	699
2434	03/22/1987 11:08:21	1	Regular	8	1.601	0.221	0.226	0.224	0.217	0.25	0.229	0.233	0	0	0	0	899
2435	03/22/1987 11:08:24	1	Regular	6	1.438	0.29	0.288	0.287	0.283	0.288	0	0	0	0	0	0	62
2436	03/22/1987 11:08:29	1	Regular	5	1.237	0.309	0.318	0.305	0.305	0	0	0	0	0	0	0	599
2437	03/22/1987 11:08:31	1	Regular	5	1.129	0.304	0.275	0.27	0.28	0	0	0	0	0	0	0	599
[truncated: 14,996 more rows]
